# Supplementary material for: Transcriptome dynamics in early zebrafish embryogenesis determined by high-resolution time course analysis of 180 successive, individual zebrafish embryos
Source: BMC Genomics. 2017 Apr 11;18:287. doi: 10.1186/s12864-017-3672-z (PMC5387192; doi:10.1186/s12864-017-3672-z)
Supplement: Supplementary file 1 — Image metrics of all samples (embryos). For a description of the metrics cf. Material & Methods, paragraph “Image Processing”. (XLSX 25 kb) [file 12864_2017_3672_MOESM1_ESM.xlsx]

## Sheet: all
Maximum relative change (max-min)/max:
Area	0.179832
Perimeter	0.13331
Circularity	0.164485
Height	0.129736
Width	0.122566
Epiboly.Height	0.463608
Epiboly.perc	0.48472
index	Sample	Conversion	Area	Perimeter	Circularity	Height	Width	Epiboly.Height	Epiboly.perc	Image
1	143	1.10449	534210	2748.56	0.888613	829	825	423	51.0253	R31032009004.jpg
2	146	1.10449	521376	2716.34	0.887958	811	807	408	50.3083	R31032009007.jpg
3	152	1.10449	530439	2746.61	0.883593	823	830	446	54.192	R31032009015.jpg
4	155	1.10449	544157	2814.72	0.863108	818	845	441	53.912	R31032009018.jpg
5	156	1.10449	547768	2824.51	0.862822	849	834	477	56.1837	R31032009019.jpg
6	157	1.10449	520405	2710.9	0.889866	815	825	503	61.7178	R31032009020.jpg
7	158	1.10449	555798	2845.96	0.86232	846	861	480	56.7376	R31032009021.jpg
8	159	1.10449	523415	2961.21	0.750098	813	841	449	55.2276	R31032009022.jpg
9	164	1.10449	544184	2822.06	0.858662	851	822	575	67.5676	R31032009027.jpg
10	165	1.10449	547791	2794.01	0.881796	842	843	457	54.2755	R31032009028.jpg
11	166	1.10449	509174	2686.01	0.88687	814	816	491	60.3194	R31032009029.jpg
12	170	1.10449	511723	2695.64	0.884957	830	798	484	58.3133	R31032009034.jpg
13	173	1.10449	502675	2676.71	0.881648	821	791	579	70.5238	R31032009037.jpg
14	174	1.10449	531995	2755.13	0.880708	843	816	593	70.344	R31032009038.jpg
15	175	1.10449	553888	2803.38	0.885664	855	838	631	73.8012	R31032009039.jpg
16	176	1.10449	474198	2605.5	0.877782	806	766	519	64.3921	R31032009040.jpg
17	177	1.10449	541453	2772.07	0.885445	841	832	469	55.7669	R31032009041.jpg
18	179	1.10449	549010	2785.72	0.889028	838	849	590	70.4057	R31032009047.jpg
19	181	1.10449	536627	2778.16	0.873709	825	828	398	48.2424	R31032009049.jpg
20	183	1.10449	515255	2743.89	0.860002	809	806	424	52.4104	R31032009051.jpg
21	186	1.10449	548459	2804.66	0.876182	841	828	511	60.761	R31032009055.jpg
22	192	1.10449	548939	2939.74	0.798211	843	838	427	50.6524	R31032009061.jpg
23	193	1.10449	537193	2760.37	0.885941	819	832	417	50.9158	R31032009062.jpg
24	194	1.10449	535221	2760.37	0.882689	807	847	378	46.8401	R31032009063.jpg
25	196	1.10449	549883	2792.31	0.886241	827	846	442	53.4462	R31032009065.jpg
26	197	1.10449	558065	2819.14	0.88239	840	848	441	52.5	R31032009067.jpg
27	199	1.10449	536247	2758.41	0.885637	835	821	488	58.4431	R31032009069.jpg
28	202	1.10449	555256	2829.47	0.871552	849	835	418	49.2344	R31032009072.jpg
29	206	1.10449	538419	2767.63	0.883314	815	858	542	66.5031	R31032009077.jpg
30	209	1.10449	547407	2802.41	0.875907	829	853	450	54.2823	R31032009080.jpg
31	211	1.10449	550885	2802.88	0.881173	845	852	425	50.2959	R31032009082.jpg
32	213	1.10449	535574	2831.82	0.839264	836	850	448	53.5885	R31032009084.jpg
33	214	1.10449	556389	2819.46	0.879542	834	873	571	68.4652	R31032009086.jpg
34	215	1.10449	529630	2746.16	0.88253	821	839	515	62.7284	R31032009087.jpg
35	216	1.10449	563933	2841.71	0.877561	869	845	529	60.8746	R31032009088.jpg
36	217	1.10449	536268	2770.67	0.877856	845	816	525	62.1302	R31032009089.jpg
37	218	1.10449	547853	2787.68	0.885908	835	844	496	59.4012	R31032009090.jpg
38	219	1.10449	566695	2840.75	0.882457	871	841	485	55.6831	R31032009091.jpg
39	225	1.0932	517183	2699.54	0.891812	803	827	451	56.1644	R07042009001.jpg
40	227	1.0932	534919	2762.94	0.880551	817	848	456	55.814	R07042009003.jpg
41	228	1.0932	524583	2728.16	0.885693	816	838	458	56.1275	R07042009004.jpg
42	229	1.10317	496048	2709.62	0.849018	785	820	453	57.707	R07042009005.jpg
43	234	1.10317	504286	2669.29	0.889394	793	825	485	61.1602	R07042009010.jpg
44	236	1.10317	488761	2630.57	0.887581	781	813	453	58.0026	R07042009013.jpg
45	239	1.10317	516545	2726.81	0.872989	813	828	480	59.0406	R07042009016.jpg
46	240	1.10317	499188	2657.83	0.888014	795	811	560	70.4403	R07042009017.jpg
47	244	1.10317	520333	2728.79	0.878114	813	827	562	69.1267	R07042009021.jpg
48	245	1.10317	509341	2681.78	0.889964	804	821	552	68.6567	R07042009022.jpg
49	247	1.10317	503513	2671.2	0.886762	812	804	505	62.1921	R07042009024.jpg
50	248	1.10317	511318	2694.7	0.884872	813	819	552	67.8967	R07042009025.jpg
51	252	1.10317	527906	2730.28	0.889922	810	826	362	44.6914	R15042009003.jpg
52	254	1.10317	548700	2789.79	0.885937	858	810	384	44.7552	R15042009005.jpg
53	257	1.10317	552510	2798.62	0.886469	852	819	383	44.9531	R15042009008.jpg
54	265	1.10317	543092	2770.67	0.889022	830	820	404	48.6747	R15042009018.jpg
55	266	1.10317	541113	2783.07	0.87791	816	838	374	45.8333	R15042009019.jpg
56	267	1.10317	557096	2798.23	0.894073	836	842	360	43.0622	R15042009020.jpg
57	268	1.10317	545643	2783.46	0.88501	844	811	422	50	R15042009021.jpg
58	269	1.10317	547478	2789.2	0.884335	832	827	392	47.1154	R15042009022.jpg
59	273	1.10317	527269	2760.48	0.869506	818	827	411	50.2445	R15042009026.jpg
60	277	1.10317	536616	2759.55	0.885515	816	831	373	45.7108	R15042009030.jpg
61	281	1.10317	535617	2756.43	0.885869	834	811	409	49.0408	R15042009034.jpg
62	284	1.10317	548937	2779.7	0.892767	834	834	393	47.1223	R15042009037.jpg
63	289	1.10317	558235	2818.5	0.883063	853	834	446	52.286	R15042009042.jpg
64	292	1.10317	548466	2804.51	0.876288	862	824	471	54.6404	R15042009045.jpg
65	295	1.10317	538955	2760.57	0.888723	842	823	459	54.5131	R15042009048.jpg
66	298	1.10317	545173	2784.2	0.883775	838	850	488	58.2339	R15042009051.jpg
67	302	1.10317	542874	2779.7	0.882906	844	824	411	48.6967	R15042009055.jpg
68	303	1.10317	539105	2767.01	0.884835	825	830	428	51.8788	R15042009056.jpg
69	306	1.10317	525188	2727.1	0.887406	822	820	411	50	R15042009059.jpg
70	308	1.10317	562063	2809.93	0.894549	862	827	433	50.232	R15042009061.jpg
71	310	1.10317	570056	2851.27	0.881153	855	867	501	58.5965	R15042009063.jpg
72	311	1.10317	544663	2789.09	0.879857	855	824	489	57.193	R15042009064.jpg
73	313	1.10317	543237	2778.93	0.883981	837	849	520	62.1266	R15042009066.jpg
74	315	1.10317	550293	2806.6	0.877897	841	842	528	62.7824	R15042009068.jpg
75	316	1.10317	546627	2788.21	0.883586	860	819	471	54.7674	R15042009069.jpg
76	318	1.10317	485858	2625.45	0.885749	784	804	436	55.6122	R15042009078.jpg
77	319	1.10317	534148	2768.88	0.875517	821	819	390	47.503	R15042009079.jpg
78	320	1.10317	528586	2741.2	0.883982	822	813	358	43.5523	R15042009080.jpg
79	323	1.10317	505732	2673.56	0.889098	794	804	357	44.9622	R15042009083.jpg
80	324	1.10317	528814	2726.1	0.894191	816	813	372	45.5882	R15042009084.jpg
81	325	1.10317	531934	2743.75	0.887927	828	810	404	48.7923	R15042009085.jpg
82	328	1.10317	514443	2729.74	0.867572	807	814	381	47.2119	R15042009088.jpg
83	334	1.10317	526303	2755.26	0.871205	824	809	385	46.7233	R15042009095.jpg
84	335	1.10317	524494	2713.17	0.895358	813	808	339	41.6974	R15042009096.jpg
85	336	1.10317	532881	2739.02	0.892587	837	801	373	44.5639	R15042009097.jpg
86	338	1.10317	526758	2734.52	0.885233	814	827	353	43.3661	R15042009099.jpg
87	340	1.10317	541533	2767.84	0.888288	830	822	388	46.747	R15042009107.jpg
88	341	1.10317	514331	2697.61	0.888165	798	815	340	42.6065	R15042009108.jpg
89	342	1.10317	538123	2762.05	0.886399	842	805	423	50.2375	R15042009109.jpg
90	343	1.10317	522182	2725.49	0.883367	821	810	415	50.5481	R15042009110.jpg
91	344	1.10317	521351	2710.58	0.891692	817	802	377	46.1444	R15042009111.jpg
92	345	1.10317	529490	2740.52	0.885932	828	821	424	51.2077	R15042009112.jpg
93	348	1.10317	536782	2765.54	0.881961	842	818	467	55.4632	R15042009115.jpg
94	351	1.10317	519143	2713.59	0.885945	822	810	429	52.1898	R15042009123.jpg
95	352	1.10317	535665	2771.39	0.876414	830	836	449	54.0964	R15042009125.jpg
96	356	1.10317	528581	2739	0.885395	820	833	461	56.2195	R15042009129.jpg
97	358	1.10317	526179	2729.3	0.887647	819	825	430	52.5031	R15042009131.jpg
98	361	1.10317	525815	2760.64	0.867008	818	831	515	62.9584	R15042009134.jpg
99	363	1.10317	515801	2711.17	0.881818	815	808	474	58.1595	R15042009136.jpg
100	366	1.10317	525780	2743.54	0.877794	830	822	466	56.1446	R15042009139.jpg
101	367	1.10317	528558	2737.04	0.886624	829	821	486	58.6248	R15042009140.jpg
102	369	1.10317	528988	2778.01	0.861365	827	830	499	60.3386	R15042009142.jpg
103	371	1.10317	540728	2786.41	0.87518	858	813	524	61.0723	R15042009144.jpg
104	373	1.10317	524337	2758.36	0.865998	827	823	484	58.5248	R15042009146.jpg
105	374	1.10317	508254	2691.74	0.881506	817	801	498	60.9547	R15042009147.jpg
106	376	1.1023	525672	2741.39	0.878986	815	805	413	50.6748	R21042009002.jpg
107	378	1.1023	522411	2719.59	0.887593	809	825	422	52.1632	R21042009004.jpg
108	379	1.1023	512389	2694.19	0.887061	802	811	422	52.6185	R21042009005.jpg
109	383	1.1023	518090	2695.9	0.895795	801	819	375	46.8165	R21042009009.jpg
110	384	1.1023	512489	2688.43	0.891038	800	816	357	44.625	R21042009010.jpg
111	388	1.1023	537219	2793.43	0.865141	837	824	420	50.1792	R21042009014.jpg
112	389	1.1023	523988	2720.81	0.889478	805	835	424	52.6708	R21042009015.jpg
113	390	1.1023	527307	2731.2	0.888313	812	831	397	48.8916	R21042009016.jpg
114	392	1.1023	505890	2666.93	0.893808	778	823	397	51.0283	R21042009019.jpg
115	393	1.1023	499032	2655.6	0.889225	784	816	418	53.3163	R21042009020.jpg
116	394	1.1023	509957	2684.43	0.88928	807	806	365	45.2292	R21042009021.jpg
117	396	1.1023	509834	2683.21	0.889876	791	825	428	54.1087	R21042009023.jpg
118	397	1.1023	499949	2655.46	0.890955	776	813	382	49.2268	R21042009024.jpg
119	399	1.1023	506129	2675.87	0.888262	795	833	519	65.283	R21042009026.jpg
120	401	1.1023	512856	2684.92	0.894012	803	814	400	49.8132	R21042009028.jpg
121	402	1.1023	515512	2689.99	0.895257	816	805	413	50.6127	R21042009029.jpg
122	403	1.1023	521778	2710.53	0.892455	811	808	394	48.582	R21042009030.jpg
123	407	1.1023	497209	2644.58	0.893377	792	800	411	51.8939	R21042009035.jpg
124	412	1.1023	503469	2660.22	0.894019	777	838	554	71.2999	R21042009041.jpg
125	413	1.1023	530229	2743.73	0.885098	814	841	465	57.1253	R21042009042.jpg
126	417	1.1023	517913	2707.24	0.887998	811	826	509	62.762	R21042009046.jpg
127	418	1.1023	527617	2731.94	0.888356	807	831	459	56.8773	R21042009047.jpg
128	423	1.1023	517024	2700.57	0.890858	810	817	461	56.9136	R21042009052.jpg
129	425	1.1023	518520	2703.93	0.89122	806	826	442	54.8387	R21042009054.jpg
130	426	1.1023	509151	2686.66	0.886404	816	807	579	70.9559	R21042009055.jpg
131	427	1.1023	504709	2676.32	0.88547	781	830	632	80.9219	R21042009056.jpg
132	432	1.1023	485204	2613.63	0.892578	758	802	365	48.153	R21042009061.jpg
133	434	1.1023	491900	2644.74	0.883731	780	796	379	48.5897	R21042009063.jpg
134	435	1.1023	489471	2632.98	0.887244	800	772	409	51.125	R21042009064.jpg
135	436	1.1023	491205	2646.63	0.881222	778	798	388	49.8715	R21042009065.jpg
136	437	1.1023	534640	2763.19	0.879932	814	832	383	47.0516	R21042009066.jpg
137	438	1.1023	491160	2651.56	0.877868	785	789	408	51.9745	R21042009067.jpg
138	439	1.1023	476379	2629.81	0.865591	778	787	427	54.8843	R21042009068.jpg
139	442	1.1023	467542	2576.11	0.885326	763	787	411	53.8663	R21042009071.jpg
140	443	1.1023	498889	2680.33	0.872643	798	805	445	55.7644	R21042009073.jpg
141	448	1.1023	487317	2624.93	0.888766	800	777	446	55.75	R21042009078.jpg
142	449	1.1023	557410	2815.1	0.883887	829	858	416	50.1809	R21042009079.jpg
143	450	1.1023	543386	2768.57	0.890859	840	818	397	47.2619	R21042009080.jpg
144	451	1.1023	480210	2626.29	0.874895	776	797	436	56.1856	R21042009082.jpg
145	460	1.1023	483896	2627.64	0.880707	787	799	551	70.0127	R21042009092.jpg
146	461	1.1023	486537	2628.77	0.884752	788	799	516	65.4822	R21042009093.jpg
147	463	1.1023	467841	2594.71	0.873235	771	793	569	73.8003	R21042009095.jpg
148	467	1.1023	508406	2676.19	0.892045	781	828	369	47.2471	R22042009004.jpg
149	468	1.1023	515001	2705.85	0.883918	802	816	393	49.0025	R22042009005.jpg
150	469	1.1023	494380	2642.97	0.88938	774	816	383	49.4832	R22042009006.jpg
151	470	1.1023	492813	2637.96	0.889933	776	807	371	47.8093	R22042009007.jpg
152	471	1.1023	515998	2710.13	0.882831	798	835	389	48.7469	R22042009008.jpg
153	472	1.1023	508089	2677.5	0.890615	818	792	419	51.2225	R22042009009.jpg
154	473	1.1023	470321	2566.45	0.897303	763	782	364	47.7064	R22042009010.jpg
155	477	1.1023	513332	2687.95	0.892826	799	812	390	48.811	R22042009016.jpg
156	479	1.1023	494659	2637.08	0.893862	790	794	403	51.0127	R22042009018.jpg
157	486	1.1023	506758	2667.9	0.894684	790	814	393	49.7468	R22042009025.jpg
158	488	1.1023	512406	2691.65	0.888768	802	815	437	54.4888	R22042009027.jpg
159	492	1.1023	500069	2672.06	0.880134	778	818	379	48.7147	R22042009031.jpg
160	499	1.1023	517679	2737.63	0.868004	812	836	511	62.931	R22042009039.jpg
161	500	1.1023	519407	2755.39	0.859712	823	800	402	48.8457	R22042009040.jpg
162	501	1.1023	487140	2630.67	0.88457	792	797	535	67.5505	R22042009041.jpg
163	502	1.1023	490128	2630.83	0.889888	771	813	406	52.6589	R22042009042.jpg
164	505	1.1023	518396	2706.14	0.889552	809	820	406	50.1854	R22042009046.jpg
165	506	1.1023	499235	2663.54	0.884291	814	791	427	52.457	R22042009047.jpg
166	508	1.1023	515161	2699.11	0.888611	827	798	458	55.3809	R22042009049.jpg
167	511	1.1023	517679	2707.12	0.887679	818	809	453	55.379	R22042009052.jpg
168	514	1.1023	504055	2700.07	0.868835	801	819	594	74.1573	R22042009056.jpg
169	516	1.1023	505864	2672.4	0.890105	822	773	431	52.4331	R22042009058.jpg
170	517	1.1023	498726	2644.64	0.896062	786	799	369	46.9466	R22042009059.jpg
171	519	1.1023	525403	2722.24	0.890943	814	803	366	44.9631	R22042009061.jpg
172	520	1.1023	510444	2687.32	0.888218	819	785	416	50.7937	R22042009062.jpg
173	522	1.1023	517152	2705.4	0.887901	811	813	404	49.815	R22042009064.jpg
174	526	1.1023	526603	2736.62	0.88362	819	817	384	46.8864	R22042009068.jpg
175	539	1.1023	548768	2787.84	0.887286	846	824	411	48.5816	R22042009081.jpg
176	540	1.1023	516956	2707.98	0.885875	827	806	458	55.3809	R22042009082.jpg
177	542	1.1023	523206	2706.2	0.897767	809	812	357	44.1286	R22042009084.jpg
178	543	1.1023	526505	2731.2	0.886962	821	825	488	59.4397	R22042009085.jpg
179	544	1.1023	521604	2720.66	0.88553	812	825	425	52.3399	R22042009086.jpg
