# Supplementary material for: Transcriptome dynamics in early zebrafish embryogenesis determined by high-resolution time course analysis of 180 successive, individual zebrafish embryos
Source: BMC Genomics. 2017 Apr 11;18:287. doi: 10.1186/s12864-017-3672-z (PMC5387192; doi:10.1186/s12864-017-3672-z)
Supplement: Supplementary file 3 — Sample information. Array = array identifier, ID = array index; Dye = Cy5 or Cy3; Slide = slide identifier; Location = location of array on slide; Day = Hybridization day; HybStation = Hybridization chamber; Epiboly = measured epiboly in percentage; Image = image index; AmpBlock = amplification block; Spawn = spawn the embryo belongs to; RIN = RIN value; Yield..ng. = yield in ng. (XLSX 24 kb) [file 12864_2017_3672_MOESM3_ESM.xlsx]

## Sheet: S3_File_sample.info
Array	ID	Dye	Slide	Location	Day	HybStation	Epiboly	Image	AmpBlock	Spawn	RIN	Yield..ng.
451556A01	196	Cy3	451556	A01	2	White	53.45	R31032009065.tif	4	2	8.8	470.28
451556A02	146	Cy3	451556	A02	2	White	50.31	R31032009007.tif	1	1	9.2	429.36
451556A03	240	Cy3	451556	A03	2	White	70.44	R07042009017.tif	2	3	8.3	538.44
451556A04	284	Cy3	451556	A04	2	White	47.12	R15042009037.tif	2	4	8.7	416.76
451556A05	540	Cy3	451556	A05	2	White	55.38	R22042009082.tif	4	9	8.2	419.4
451556A06	170	Cy3	451556	A06	2	White	58.31	R31032009034.tif	5	1	7.4	337.08
451556A07	302	Cy3	451556	A07	2	White	48.7	R15042009055.tif	4	4	N/A	425.16
451556A08	378	Cy3	451556	A08	2	White	52.16	R21042009004.tif	3	6	8.2	535.44
451556A09	225	Cy3	451556	A09	2	White	56.16	R07042009001.tif	2	3	8.5	478.32
451556A10	361	Cy3	451556	A10	2	White	62.96	R15042009134.tif	1	5	8.9	408.84
451556A11	323	Cy3	451556	A11	2	White	44.96	R15042009083.tif	3	5	8.5	432.72
451556A12	522	Cy3	451556	A12	2	White	49.82	R22042009064.tif	4	9	8.6	363.6
451908A01	308	Cy3	451908	A01	1	White	50.23	R15042009061.tif	5	4	8.7	360.72
451908A02	159	Cy3	451908	A02	1	White	55.23	R31032009022.tif	3	1	8.5	445.44
451908A03	306	Cy3	451908	A03	1	White	50	R15042009059.tif	5	4	8	389.4
451908A04	471	Cy3	451908	A04	1	White	48.75	R22042009008.tif	6	8	8.4	322.92
451908A05	315	Cy3	451908	A05	1	White	62.78	R15042009068.tif	5	4	7.9	361.32
451908A06	175	Cy3	451908	A06	1	White	73.8	R31032009039.tif	5	1	7.7	382.92
451908A07	194	Cy3	451908	A07	1	White	46.84	R31032009063.tif	3	2	9	433.2
451908A08	491	Cy3	451908	A08	1	White	51.19	R22042009029.tif	5	8	8.4	394.32
451908A09	338	Cy3	451908	A09	1	White	43.37	R15042009099.tif	3	5	8.8	550.68
451908A10	393	Cy3	451908	A10	1	White	53.32	R21042009020.tif	3	6	8.8	446.88
451908A11	451	Cy3	451908	A11	1	White	56.19	R21042009082.tif	5	7	8.7	406.44
451908A12	374	Cy3	451908	A12	1	White	60.95	R15042009147.tif	3	5	7.8	450.96
451918A01	177	Cy3	451918	A01	1	Blue	55.77	R31032009041.tif	2	1	7.4	497.04
451918A02	470	Cy3	451918	A02	1	Blue	47.81	R22042009007.tif	2	8	8.4	396.72
451918A03	313	Cy3	451918	A03	1	Blue	62.13	R15042009066.tif	5	4	8.7	363
451918A04	396	Cy3	451918	A04	1	Blue	54.11	R21042009023.tif	3	6	8.4	432.24
451918A05	413	Cy3	451918	A05	1	Blue	57.13	R21042009042.tif	3	6	7.9	654.72
451918A06	303	Cy3	451918	A06	1	Blue	51.88	R15042009056.tif	3	4	8.1	493.56
451918A07	324	Cy3	451918	A07	1	Blue	45.59	R15042009084.tif	2	5	8.7	418.92
451918A08	328	Cy3	451918	A08	1	Blue	47.21	R15042009088.tif	5	5	9.6	318.6
451918A09	193	Cy3	451918	A09	1	Blue	50.92	R31032009062.tif	2	2	7.5	448.44
451918A10	468	Cy3	451918	A10	1	Blue	49	R22042009005.tif	3	8	8.5	492.24
451918A11	218	Cy3	451918	A11	1	Blue	59.4	R31032009090.tif	2	2	8.4	495.36
451918A12	248	Cy3	451918	A12	1	Blue	67.9	R07042009025.tif	5	3	8	350.88
457706A01	352	Cy3	457706	A01	2	Blue	54.1	R15042009125.tif	3	5	9.1	453.6
457706A02	341	Cy3	457706	A02	2	Blue	42.61	R15042009108.tif	3	5	8.4	463.56
457706A03	340	Cy3	457706	A03	2	Blue	46.75	R15042009107.tif	5	5	9	376.08
457706A04	418	Cy3	457706	A04	2	Blue	56.88	R21042009047.tif	3	6	8.4	517.2
457706A05	227	Cy3	457706	A05	2	Blue	55.81	R07042009003.tif	2	3	8.5	484.68
457706A06	500	Cy3	457706	A06	2	Blue	48.85	R22042009040.tif	3	8	8.5	825.84
457706A07	407	Cy3	457706	A07	2	Blue	51.89	R21042009035.tif	5	6	8.8	370.08
457706A08	501	Cy3	457706	A08	2	Blue	67.55	R22042009041.tif	3	8	8.3	517.8
457706A09	402	Cy3	457706	A09	2	Blue	50.61	R21042009029.tif	3	6	8.6	627.48
457706A10	390	Cy3	457706	A10	2	Blue	48.89	R21042009016.tif	2	6	9	417.96
457706A11	179	Cy3	457706	A11	2	Blue	70.41	R31032009047.tif	5	1	9.1	333.12
457706A12	371	Cy3	457706	A12	2	Blue	61.07	R15042009144.tif	4	5	8.3	570.36
457707A01	506	Cy3	457707	A01	2	Blue	52.46	R22042009047.tif	3	8	8	365.4
457707A02	397	Cy3	457707	A02	2	Blue	49.23	R21042009024.tif	5	6	8.5	350.52
457707A03	412	Cy3	457707	A03	2	Blue	71.3	R21042009041.tif	1	6	8.5	467.04
457707A04	399	Cy3	457707	A04	2	Blue	65.28	R21042009026.tif	3	6	9	437.64
457707A05	325	Cy3	457707	A05	2	Blue	48.79	R15042009085.tif	5	5	8.4	378.72
457707A06	156	Cy3	457707	A06	2	Blue	56.18	R31032009019.tif	2	1	9.1	439.68
457707A07	143	Cy3	457707	A07	2	Blue	51.03	R31032009004.tif	5	6	7.9	654.72
457707A08	488	Cy3	457707	A08	2	Blue	54.49	R22042009027.tif	5	8	8.5	366.24
457707A09	335	Cy3	457707	A09	2	Blue	41.7	R15042009096.tif	5	5	8.5	369.12
457707A10	334	Cy3	457707	A10	2	Blue	46.72	R15042009095.tif	3	5	8.4	561.6
457707A11	511	Cy3	457707	A11	2	Blue	55.38	R22042009052.tif	5	9	7.9	427.68
457707A12	367	Cy3	457707	A12	2	Blue	58.62	R15042009140.tif	2	5	8	490.92
457714A01	181	Cy3	457714	A01	2	Blue	48.24	R31032009049.tif	1	2	8.1	424.32
457714A02	186	Cy3	457714	A02	2	Blue	60.76	R31032009055.tif	4	2	8.6	375.36
457714A03	257	Cy3	457714	A03	2	Blue	44.95	R15042009008.tif	5	4	9	373.8
457714A04	461	Cy3	457714	A04	2	Blue	65.48	R21042009093.tif	3	7	7.6	460.8
457714A05	281	Cy3	457714	A05	2	Blue	49.04	R15042009034.tif	2	4	7.9	417
457714A06	383	Cy3	457714	A06	2	Blue	46.82	R21042009009.tif	4	6	8.5	431.28
457714A07	316	Cy3	457714	A07	2	Blue	54.77	R15042009069.tif	5	4	8.7	324.24
457714A08	245	Cy3	457714	A08	2	Blue	68.66	R07042009022.tif	5	3	7.9	290.4
457714A09	236	Cy3	457714	A09	2	Blue	58	R07042009013.tif	5	3	8.1	308.4
457714A10	438	Cy3	457714	A10	2	Blue	51.97	R21042009067.tif	4	7	7.8	404.76
457714A11	442	Cy3	457714	A11	2	Blue	53.87	R21042009071.tif	3	7	9.1	470.16
457714A12	342	Cy3	457714	A12	2	Blue	50.24	R15042009109.tif	2	5	9.1	489.12
457729A01	425	Cy3	457729	A01	1	Blue	54.84	R21042009054.tif	2	6	8.1	595.32
457729A02	473	Cy3	457729	A02	1	Blue	47.71	R22042009010.tif	6	8	7.3	300
457729A03	269	Cy3	457729	A03	1	Blue	47.12	R15042009022.tif	2	4	8.6	414.24
457729A04	394	Cy3	457729	A04	1	Blue	45.23	R21042009021.tif	5	6	8.5	348.84
457729A05	520	Cy3	457729	A05	1	Blue	50.79	R22042009062.tif	2	9	8.6	437.52
457729A06	351	Cy3	457729	A06	1	Blue	52.19	R15042009123.tif	6	5	9.1	339.12
457729A07	166	Cy3	457729	A07	1	Blue	60.32	R31032009029.tif	3	1	8.8	460.44
457729A08	486	Cy3	457729	A08	1	Blue	49.75	R22042009025.tif	3	8	8.7	423.6
457729A09	165	Cy3	457729	A09	1	Blue	54.28	R31032009028.tif	5	1	8.9	378.36
457729A10	157	Cy3	457729	A10	1	Blue	61.72	R31032009020.tif	2	1	8.6	384
457729A11	423	Cy3	457729	A11	1	Blue	56.91	R21042009052.tif	3	6	9	705.48
457729A12	514	Cy3	457729	A12	1	Blue	74.16	R22042009056.tif	3	9	8.1	578.28
457817A01	435	Cy3	457817	A01	1	Blue	51.13	R21042009064.tif	5	7	7.4	382.92
457817A02	277	Cy3	457817	A02	1	Blue	45.71	R15042009030.tif	5	4	8.6	364.32
457817A03	219	Cy3	457817	A03	1	Blue	55.68	R31032009091.tif	4	2	N/A	468.72
457817A04	214	Cy3	457817	A04	1	Blue	68.47	R31032009086.tif	3	2	8.7	550.44
457817A05	379	Cy3	457817	A05	1	Blue	52.62	R21042009005.tif	2	6	8.2	541.8
457817A06	516	Cy3	457817	A06	1	Blue	52.43	R22042009058.tif	5	9	8.2	408.72
457817A07	265	Cy3	457817	A07	1	Blue	48.67	R15042009018.tif	3	4	8.7	405.24
457817A08	336	Cy3	457817	A08	1	Blue	44.56	R15042009097.tif	4	5	9	380.76
457817A09	268	Cy3	457817	A09	1	Blue	50	R15042009021.tif	2	4	8.2	429.72
457817A10	369	Cy3	457817	A10	1	Blue	60.34	R15042009142.tif	3	5	8.1	603.6
457817A11	298	Cy3	457817	A11	1	Blue	58.23	R15042009051.tif	2	4	8.3	419.52
457817A12	164	Cy3	457817	A12	1	Blue	67.57	R31032009027.tif	4	1	8.7	515.88
457818A01	234	Cy3	457818	A01	2	White	61.16	R07042009010.tif	2	3	8.2	520.32
457818A02	376	Cy3	457818	A02	2	White	50.67	R21042009002.tif	4	6	7.7	473.16
457818A03	213	Cy3	457818	A03	2	White	53.59	R31032009084.tif	3	2	8.6	716.88
457818A04	158	Cy3	457818	A04	2	White	56.74	R31032009021.tif	3	1	9	426.48
457818A05	508	Cy3	457818	A05	2	White	55.38	R22042009049.tif	3	8	8.7	580.32
457818A06	542	Cy3	457818	A06	2	White	44.13	R22042009084.tif	4	9	8.5	609.24
457818A07	517	Cy3	457818	A07	2	White	46.95	R22042009059.tif	4	9	8.7	541.44
457818A08	215	Cy3	457818	A08	2	White	62.73	R31032009087.tif	3	2	8.3	471.12
457818A09	388	Cy3	457818	A09	2	White	50.18	R21042009014.tif	5	6	7.9	336.96
457818A10	432	Cy3	457818	A10	2	White	48.15	R21042009061.tif	2	7	7.9	457.2
457818A11	345	Cy3	457818	A11	2	White	51.21	R15042009112.tif	2	5	8.5	475.8
457818A12	174	Cy3	457818	A12	2	White	70.34	R31032009038.tif	5	1	7	345.24
458038A01	479	Cy3	458038	A01	1	White	51.01	R22042009018.tif	2	8	8.3	511.8
458038A02	417	Cy3	458038	A02	1	White	62.76	R21042009046.tif	5	6	8.6	336.6
458038A03	266	Cy3	458038	A03	1	White	45.83	R15042009019.tif	2	4	9.1	534.96
458038A04	436	Cy3	458038	A04	1	White	49.87	R21042009065.tif	4	7	8.4	392.52
458038A05	539	Cy3	458038	A05	1	White	48.58	R22042009081.tif	5	9	8.5	361.32
458038A06	384	Cy3	458038	A06	1	White	44.63	R21042009010.tif	2	6	9.2	439.08
458038A07	173	Cy3	458038	A07	1	White	70.52	R31032009037.tif	2	1	9.3	388.2
458038A08	363	Cy3	458038	A08	1	White	58.16	R15042009136.tif	2	5	8.8	450.12
458038A09	239	Cy3	458038	A09	1	White	59.04	R07042009016.tif	5	3	8.2	344.88
458038A10	183	Cy3	458038	A10	1	White	52.41	R31032009051.tif	3	2	8.8	524.28
458038A11	502	Cy3	458038	A11	1	White	52.66	R22042009042.tif	2	8	7.7	423.96
458038A12	448	Cy3	458038	A12	1	White	55.75	R21042009078.tif	2	7	7.7	444.48
458438A01	155	Cy3	458438	A01	1	Blue	53.91	R31032009018.tif	4	1	8.7	439.32
458438A02	320	Cy3	458438	A02	1	Blue	43.55	R15042009080.tif	3	5	8.5	394.2
458438A03	373	Cy3	458438	A03	1	Blue	58.52	R15042009146.tif	3	5	9.7	719.28
458438A04	319	Cy3	458438	A04	1	Blue	47.5	R15042009079.tif	3	5	8.7	537.24
458438A05	356	Cy3	458438	A05	1	Blue	56.22	R15042009129.tif	1	5	8.4	486.72
458438A06	176	Cy3	458438	A06	1	Blue	64.39	R31032009040.tif	3	1	8.6	527.64
458438A07	469	Cy3	458438	A07	1	Blue	49.48	R22042009006.tif	6	8	8.6	320.64
458438A08	437	Cy3	458438	A08	1	Blue	47.05	R21042009066.tif	4	7	8.6	492.6
458438A09	426	Cy3	458438	A09	1	Blue	70.96	R21042009055.tif	2	6	8.3	420.84
458438A10	318	Cy3	458438	A10	1	Blue	55.61	R15042009078.tif	4	5	8.4	490.08
458438A11	273	Cy3	458438	A11	1	Blue	50.24	R15042009026.tif	5	4	8.9	357.12
458438A12	544	Cy3	458438	A12	1	Blue	52.34	R22042009086.tif	2	9	8.6	577.08
458552A01	519	Cy3	458552	A01	1	White	44.96	R22042009061.tif	5	9	8.3	429.36
458552A02	343	Cy3	458552	A02	1	White	50.55	R15042009110.tif	4	5	8.7	364.44
458552A03	199	Cy3	458552	A03	1	White	58.44	R31032009069.tif	3	2	8.1	549.12
458552A04	311	Cy3	458552	A04	1	White	57.19	R15042009064.tif	4	4	8.7	539.88
458552A05	477	Cy3	458552	A05	1	White	48.81	R22042009016.tif	6	8	8.9	339.12
458552A06	463	Cy3	458552	A06	1	White	73.8	R21042009095.tif	3	7	7.6	609.24
458552A07	499	Cy3	458552	A07	1	White	62.93	R22042009039.tif	2	8	8.4	500.76
458552A08	202	Cy3	458552	A08	1	White	49.23	R31032009072.tif	1	2	8.9	451.32
458552A09	389	Cy3	458552	A09	1	White	52.67	R21042009015.tif	2	6	8.9	419.04
458552A10	348	Cy3	458552	A10	1	White	55.46	R15042009115.tif	5	5	8.6	333.48
458552A11	289	Cy3	458552	A11	1	White	52.29	R15042009042.tif	4	4	8.4	417.36
458552A12	450	Cy3	458552	A12	1	White	47.26	R21042009080.tif	2	7	8.1	452.64
458555A01	209	Cy3	458555	A01	2	White	54.28	R31032009080.tif	2	2	8.9	576.12
458555A02	439	Cy3	458555	A02	2	White	54.88	R21042009068.tif	1	7	8.3	482.64
458555A03	244	Cy3	458555	A03	2	White	69.13	R07042009021.tif	3	3	8.3	418.08
458555A04	206	Cy3	458555	A04	2	White	66.5	R31032009077.tif	3	2	9	524.76
458555A05	228	Cy3	458555	A05	2	White	56.13	R07042009004.tif	2	3	8.7	527.4
458555A06	254	Cy3	458555	A06	2	White	44.76	R15042009005.tif	5	4	8.9	383.88
458555A07	526	Cy3	458555	A07	2	White	46.89	R22042009068.tif	4	9	8.3	347.28
458555A08	401	Cy3	458555	A08	2	White	49.81	R21042009028.tif	3	6	8.5	559.32
458555A09	216	Cy3	458555	A09	2	White	60.87	R31032009088.tif	3	2	7	536.76
458555A10	492	Cy3	458555	A10	2	White	48.71	R22042009031.tif	2	8	8.1	441.96
458555A11	472	Cy3	458555	A11	2	White	51.22	R22042009009.tif	1	8	8.3	453
458555A12	211	Cy3	458555	A12	2	White	50.3	R31032009082.tif	2	2	8.2	640.44
463777A01	427	Cy3	463777	A01	2	Blue	80.92	R21042009056.tif	3	8	8	365.4
463777A02	292	Cy3	463777	A02	2	Blue	54.64	R15042009045.tif	5	6	8.5	350.52
463777A03	197	Cy3	463777	A03	2	Blue	52.5	R31032009067.tif	5	6	8.5	467.04
463777A04	217	Cy3	463777	A04	2	Blue	62.13	R31032009089.tif	2	6	9	437.64
463777A05	505	Cy3	463777	A05	2	Blue	50.19	R22042009046.tif	2	5	8.4	378.72
463777A06	403	Cy3	463777	A06	2	Blue	48.58	R21042009030.tif	5	1	9.1	439.68
463777A07	152	Cy3	463777	A07	2	Blue	54.19	R31032009015.tif	2	1	7.7	368.88
463777A08	392	Cy3	463777	A08	2	Blue	51.03	R21042009019.tif	5	6	8.5	366.24
463777A09	467	Cy3	463777	A09	2	Blue	47.25	R22042009004.tif	6	5	8.5	369.12
463777A10	543	Cy3	463777	A10	2	Blue	59.44	R22042009085.tif	5	5	8.4	561.6
463777A11	252	Cy3	463777	A11	2	Blue	44.69	R15042009003.tif	2	4	7.9	427.68
463777A12	366	Cy3	463777	A12	2	Blue	56.14	R15042009139.tif	2	5	8	490.92
465103A01	449	Cy3	465103	A01	1	White	50.18	R21042009079.tif	5	7	7.9	381
465103A02	247	Cy3	465103	A02	1	White	62.19	R07042009024.tif	2	3	8	523.08
465103A03	460	Cy3	465103	A03	1	White	70.01	R21042009092.tif	3	7	8.8	558.84
465103A04	310	Cy3	465103	A04	1	White	58.6	R15042009063.tif	5	4	8.3	379.8
465103A05	192	Cy3	465103	A05	1	White	50.65	R31032009061.tif	4	2	7.7	474.84
465103A06	358	Cy3	465103	A06	1	White	52.5	R15042009131.tif	2	5	8.9	517.44
465103A07	344	Cy3	465103	A07	1	White	46.14	R15042009111.tif	1	5	8.7	395.16
465103A08	434	Cy3	465103	A08	1	White	48.59	R21042009063.tif	3	5	8.7	364.44
465103A09	443	Cy3	465103	A09	1	White	55.76	R21042009073.tif	2	7	7.5	466.68
465103A10	229	Cy3	465103	A10	1	White	57.71	R07042009005.tif	4	3	8	469.68
465103A11	295	Cy3	465103	A11	1	White	54.51	R15042009048.tif	5	4	8.2	277.56
465103A12	267	Cy3	465103	A12	1	White	43.06	R15042009020.tif	3	4	8.6	697.8
