# Supplementary material for: Transcriptome dynamics in early zebrafish embryogenesis determined by high-resolution time course analysis of 180 successive, individual zebrafish embryos
Source: BMC Genomics. 2017 Apr 11;18:287. doi: 10.1186/s12864-017-3672-z (PMC5387192; doi:10.1186/s12864-017-3672-z)
Supplement: Supplementary file 4 — Number of expressed and non-expressed Ensembl genes and Vega, Refseq and Unigene genes. (XLSX 9 kb) [file 12864_2017_3672_MOESM4_ESM.xlsx]

## Sheet: Sheet1
Expressed and non-expressed genes, partitioned along Ensembl defined genes and other gene information resources that were queried by the array.
	Ensembl (ENSDARGs)			Vega, Refseq, Unigene			All
Expressed genes	6,734	30%		5,281	11%		12,015	17%
Non-Expressed genes	15,938	70%		42,353	89%		58,291	83%
Total	22,672			47,634			70,306
