# Supplementary material for: Transcriptome dynamics in early zebrafish embryogenesis determined by high-resolution time course analysis of 180 successive, individual zebrafish embryos
Source: BMC Genomics. 2017 Apr 11;18:287. doi: 10.1186/s12864-017-3672-z (PMC5387192; doi:10.1186/s12864-017-3672-z)
Supplement: Supplementary file 7 — Information on the Ensembl expressed genes. Ensembl_id = Ensembl identifier; ProbeID = probe set identifier; Designed_on = identifier on which the probe set was designed; REFSEQ = Refseq identifier; refseq.symbol = Refseq symbol; ENTREZ = Entrez identifier; refseq.descr = Refseq description; Unigene = Unigene identifier; unigene.symb = Unigene symbol; Unigene.descr = Unigene description; zfin = ZFIN identifier; zfin_descr = ZFIN description; probeNumber = number of probes in the probe set; Type = type (cf. Results); StartingPoint = starting point of gene expression; StoppingPoint = stopping point of gene expression; Angle = angle of expression rate corrected for starting and stopping position; FoldChange.per.hour = fold change per hour corrected for starting and stopping position. (XLSX 925 kb) [file 12864_2017_3672_MOESM7_ESM.xlsx]

## Sheet: S6_Ensembl.expressed_info
Ensembl_id	ProbeID	idx	Designed_on	REFSEQ	refseq.symbol	ENTREZ	refseq.descr	unigene	unigene.symb	unigene.descr	zfin	zfin_descr	probeNumber	Type	StartingPoint	StoppingPoint	Angle (corrected for starting and stopping position)	FoldChange.per.hour
ENSDARG00000018847	MAD_Dr_004_100002	3	ENSDART00000033957	NA	NA	557849	NA	NA	NA	NA	ZDB-GENE-080225-38	utp20	1	7	NA	NA	0.0039	1.20619
ENSDARG00000079272	MAD_Dr_004_100019	20	Dr.85984	NA	NA	447871	NA	Dr.85984	zgc:103519	zgc:103519	ZDB-GENE-040912-34	tmem14cb	2	5	NA	NA	-0.0005	1.05571
ENSDARG00000068289	MAD_Dr_004_100100	100	NM_001017583.1 ; ENSDART00000043305 ; Dr.104593	NM_001017583.1	zgc:110726	550245	zgc:110726	Dr.104593	zgc:110726	zgc:110726	ZDB-GENE-050417-45	eif3k	1	7	NA	NA	0.0068	1.31734
ENSDARG00000058079	MAD_Dr_004_100101	101	NM_001003456.1	NM_001003456.1	txndc17	445062	thioredoxin domain containing 17	NA	NA	NA	ZDB-GENE-040801-193	txndc17	1	5	NA	NA	0.0006	1.07493
ENSDARG00000061228	MAD_Dr_004_100104	104	Dr.10674	NA	NA	572231	NA	Dr.10674	NA	NA	ZDB-GENE-100922-122	pfdn4	3	8	NA	NA	0.0025	1.12767
ENSDARG00000024143	MAD_Dr_004_100110	110	Dr.78105	NA	NA	406736	NA	Dr.78105	zgc:56518	zgc:56518	ZDB-GENE-040426-2767	mgst3	1	5	NA	NA	0.0002	1.01737
ENSDARG00000008370	MAD_Dr_004_100126	126	NM_199583.1 ; Dr.6448 ; OTTDART00000023690 ; ENSDART00000025326	NM_199583.1	csnk1da	322106	casein kinase 1, delta a	Dr.6448	csnk1da	casein kinase 1, delta a	ZDB-GENE-030131-825	csnk1da	1	7	NA	NA	0.0035	1.20823
ENSDARG00000001804	MAD_Dr_004_100178	176	ENSDART00000014103	NA	NA	550424	NA	NA	NA	NA	ZDB-GENE-050417-235	zgc:112148	1	2	NA	NA	-0.0046	1.38117
ENSDARG00000035870	MAD_Dr_004_100229	226	OTTDART00000019330	NA	NA	368911	NA	NA	NA	NA	ZDB-GENE-030616-616	laptm4b	1	5	NA	NA	0.0013	1.05928
ENSDARG00000003904	MAD_Dr_004_100250	247	ENSDART00000011876 ; NM_001118894.1 ; Dr.107962	NM_001118894.1	sycp1	402797	synaptonemal complex protein 1	Dr.107962	sycp1	synaptonemal complex protein 1	ZDB-GENE-040910-6	sycp1	1	2	NA	NA	-0.0068	1.49768
ENSDARG00000078045	MAD_Dr_004_100308	305	ENSDART00000112343	NA	NA	-	NA	NA	NA	NA	NA	NA	1	3	NA	NA	-0.0023	1.082
ENSDARG00000037260	MAD_Dr_004_100329	325	XM_682803.3 ; Dr.22874	XM_682803.3	NA	324197	NA	Dr.22874	si:ch211-145b13.4	si:ch211-145b13.4	ZDB-GENE-030131-6401	toporsa	1	5	NA	NA	-0.0013	1.06475
ENSDARG00000092856	MAD_Dr_004_100336	332	OTTDART00000042534	NA	NA	8388607	NA	NA	NA	NA	ZDB-GENE-090313-81	si:ch211-210c8.7	1	3	NA	NA	-0.0055	1.23103
ENSDARG00000090822	MAD_Dr_004_100342	338	OTTDART00000036208	NA	NA	563255	NA	NA	NA	NA	ZDB-GENE-080219-12	zgc:171517	1	5	NA	NA	0	1.04926
ENSDARG00000074624	MAD_Dr_004_100415	410	OTTDART00000040612	NA	NA	563253	NA	NA	NA	NA	ZDB-GENE-030131-1683	si:ch211-198a12.6	2	3	NA	NA	-0.003	1.14522
ENSDARG00000043663	MAD_Dr_004_100435	428	Dr.13325	NA	NA	550564	NA	Dr.13325	zgc:110695	zgc:110695	ZDB-GENE-050417-416	faub	1	3	NA	NA	-0.0036	1.21447
ENSDARG00000020009	MAD_Dr_004_100437	430	Dr.16680	NA	NA	494101	NA	Dr.16680	NA	NA	ZDB-GENE-041212-72	bmp2k	3	3	NA	NA	-0.0047	1.21007
ENSDARG00000045402	MAD_Dr_004_100441	434	Dr.77370 ; OTTDART00000027192	NA	NA	494135	NA	Dr.77370	commd3	COMM domain containing 3	ZDB-GENE-041219-3	commd3	1	3	NA	NA	-0.002	1.17336
ENSDARG00000093658	MAD_Dr_004_100460	452	OTTDART00000019944	NA	NA	565343	NA	NA	NA	NA	ZDB-GENE-030131-1770	tm7sf3	3	9	101	NA	0.004	1.06719
ENSDARG00000069735	MAD_Dr_004_100475	466	Dr.134122	NA	NA	497166	NA	Dr.134122	si:xx-by187g17.5	si:xx-by187g17.5	ZDB-GENE-081104-38	si:ch211-5k11.6	1	7	NA	NA	0.0046	1.21357
ENSDARG00000095623	MAD_Dr_004_100518	509	OTTDART00000021616	NA	NA	796295	NA	NA	NA	NA	ZDB-GENE-030131-9093	dpm2	1	5	NA	NA	-0.0012	1.07358
ENSDARG00000092963	MAD_Dr_004_100570	558	OTTDART00000014239	NA	NA	-	NA	NA	NA	NA	ZDB-GENE-050420-281	si:dkeyp-27b10.1	1	7	NA	NA	0.0035	1.0833
ENSDARG00000086859	MAD_Dr_004_100589	577	OTTDART00000036205	NA	NA	8388607	NA	NA	NA	NA	ZDB-GENE-070720-19	qdprb2	1	3	NA	NA	-0.0019	1.10762
ENSDARG00000005513	MAD_Dr_004_100597	585	ENSDART00000014723 ; NM_173264.1	NM_173264.1	naca	195823	nascent polypeptide-associated complex alpha polyp	NA	NA	NA	ZDB-GENE-020423-4	naca	1	7	NA	NA	0.0024	1.14117
ENSDARG00000090118	MAD_Dr_004_100599	587	OTTDART00000036207	NA	NA	8388607	NA	NA	NA	NA	NA	NA	1	3	NA	NA	-0.003	1.19314
ENSDARG00000042563	MAD_Dr_004_100652	639	NM_001006661.1 ; Dr.18062 ; ENSDART00000113300	NM_001006661.1	si:busm1-142b24.1	368727	si:busm1-142b24.1	Dr.18062	si:busm1-142b24.1	si:busm1-142b24.1	ZDB-GENE-030616-151	si:dkey-11j8.1	1	5	NA	NA	-0.0011	1.07902
ENSDARG00000079363	MAD_Dr_004_100712	693	NM_001110347.1 ; Dr.70147	NM_001110347.1	NA	564554	NA	Dr.70147	NA	NA	ZDB-GENE-130530-866	lrig3	1	7	NA	NA	0.0047	1.17048
ENSDARG00000036612	MAD_Dr_004_100715	696	NM_001008588.1 ; Dr.37833 ; ENSDART00000053180	NM_001008588.1	rabl4	494045	RAB, member of RAS oncogene family-like 4	Dr.37833	rabl4	RAB, member of RAS oncogene family-like 4	ZDB-GENE-041212-9	ift27	1	3	NA	NA	-0.0027	1.08384
ENSDARG00000095508	MAD_Dr_004_100781	758	OTTDART00000030386	NA	NA	-	NA	NA	NA	NA	ZDB-GENE-070705-196	si:ch211-89f22.1	1	3	NA	NA	-0.0018	1.01643
ENSDARG00000043976	MAD_Dr_004_100856	832	OTTDART00000024244	NA	NA	266989	NA	NA	NA	NA	ZDB-GENE-021029-1	etf1b	1	5	NA	NA	0.001	1.03807
ENSDARG00000094720	MAD_Dr_004_100864	840	OTTDART00000031149 ; OTTDART00000031151	NA	NA	-	NA	NA	NA	NA	ZDB-GENE-070705-119	si:ch211-222m2.2	1	5	NA	NA	0.0004	1.03476
ENSDARG00000018020	MAD_Dr_004_100874	850	ENSDART00000004023	NA	NA	337498	NA	NA	NA	NA	ZDB-GENE-030131-9444	pepd	1	5	NA	NA	0.0008	1.01787
ENSDARG00000067810	MAD_Dr_004_100907	881	XM_693945.3 ; Dr.78819	XM_693945.3	NA	570463	NA	Dr.78819	wu:fc25f06	wu:fc25f06	ZDB-GENE-030131-3042	wu:fc25f06	1	3	NA	NA	-0.0022	1.07205
ENSDARG00000074548	MAD_Dr_004_100958	930	XM_688286.3 ; Dr.54164	XM_688286.3	NA	564967	NA	Dr.54164	NA	NA	ZDB-GENE-090313-240	zbtb17	1	5	NA	NA	0	1.0047
ENSDARG00000073867	MAD_Dr_004_100966	938	OTTDART00000039897	NA	NA	-	NA	NA	NA	NA	NA	NA	1	8	NA	NA	0.0031	1.14772
ENSDARG00000079243	MAD_Dr_004_100978	949	ENSDART00000037072	NA	NA	-	NA	NA	NA	NA	NA	NA	1	6	NA	NA	0.0076	1.42982
ENSDARG00000077004	MAD_Dr_004_100985	956	XM_001334663.2	XM_001334663.2	NA	-	NA	NA	NA	NA	NA	NA	3	2	NA	NA	-0.0049	1.23856
ENSDARG00000094508	MAD_Dr_004_101087	1053	OTTDART00000042146 ; Dr.38244	NA	NA	100526805	NA	Dr.38244	NA	NA	ZDB-GENE-090312-13	si:dkey-21o19.8	1	2	NA	NA	-0.0037	1.1168
ENSDARG00000001220	MAD_Dr_004_101104	1069	Dr.29977	NA	NA	368439	NA	Dr.29977	NA	NA	ZDB-GENE-030616-132	mycbp2	1	5	NA	NA	-0.0008	1.0666
ENSDARG00000070401	MAD_Dr_004_101154	1116	Dr.148926 ; NM_001082411.1	NM_001082411.1	zgc:158773	793938	zgc:158773	Dr.148926	zgc:158773	zgc:158773	ZDB-GENE-070424-9	zgc:158773	1	7	NA	NA	0.003	1.11081
ENSDARG00000093537	MAD_Dr_004_101177	1139	OTTDART00000033770	NA	NA	-	NA	NA	NA	NA	ZDB-GENE-070912-213	si:ch211-223f3.1	1	7	NA	NA	0.0038	1.17835
ENSDARG00000092183	MAD_Dr_004_101252	1211	OTTDART00000010743	NA	NA	-	NA	NA	NA	NA	ZDB-GENE-060503-824	si:dkey-287f10.2	1	7	NA	NA	0.0027	1.00639
ENSDARG00000038664	MAD_Dr_004_101266	1225	ENSDART00000056447	NA	NA	-	NA	NA	NA	NA	ZDB-GENE-020419-16	pole2	1	5	NA	NA	-0.0011	1.00888
ENSDARG00000016788	MAD_Dr_004_101288	1246	XM_001344071.2 ; Dr.86951 ; OTTDART00000033226 ; ENSDART00000005449	XM_001344071.2	NA	8388607	NA	Dr.86951	si:ch211-159p3.1	si:ch211-159p3.1	ZDB-GENE-070912-124	zeb1a	1	5	NA	NA	0.0014	1.00161
ENSDARG00000002336	MAD_Dr_004_101399	1351	ENSDART00000018514	NA	NA	30120	NA	NA	NA	NA	ZDB-GENE-000125-4	dlc	1	10	NA	NA	NA	1.15656
ENSDARG00000005104	MAD_Dr_004_101556	1497	NM_001002651.1 ; Dr.76343	NM_001002651.1	limk2	436924	LIM domain kinase 2	Dr.76343	limk2	LIM domain kinase 2	ZDB-GENE-040718-398	limk2	1	3	NA	NA	-0.0095	1.50731
ENSDARG00000041904	MAD_Dr_004_101653	1592	OTTDART00000033641	NA	NA	553307	NA	NA	NA	NA	ZDB-GENE-050309-80	ankzf1	1	5	NA	NA	-0.0002	1.14721
ENSDARG00000073961	MAD_Dr_004_101662	1600	OTTDART00000044049	NA	NA	-	NA	NA	NA	NA	NA	NA	1	2	NA	NA	-0.0077	1.50192
ENSDARG00000088390	MAD_Dr_004_101665	1603	OTTDART00000045170	NA	NA	394170	NA	NA	NA	NA	ZDB-GENE-040426-1043	nme4	1	5	NA	NA	0.0005	1.20613
ENSDARG00000017606	MAD_Dr_004_101667	1605	ENSDART00000010143	NA	NA	336339	NA	NA	NA	NA	ZDB-GENE-030131-8283	sys1	1	3	NA	NA	-0.0027	1.1446
ENSDARG00000019778	MAD_Dr_004_101668	1606	ENSDART00000023336	NA	NA	445028	NA	NA	NA	NA	ZDB-GENE-040801-8	rps6	1	7	NA	NA	0.0041	1.22487
ENSDARG00000094458	MAD_Dr_004_101747	1683	OTTDART00000022498	NA	NA	-	NA	NA	NA	NA	ZDB-GENE-060526-325	si:dkey-65b12.12	1	5	NA	NA	-0.0001	1.06465
ENSDARG00000092159	MAD_Dr_004_101758	1694	OTTDART00000031691	NA	NA	-	NA	NA	NA	NA	ZDB-GENE-070912-348	si:dkey-10f21.16	3	5	NA	NA	-0.0016	1.01285
ENSDARG00000087816	MAD_Dr_004_101795	1728	Dr.114554	NA	NA	-	NA	Dr.114554	NA	NA	NA	NA	1	5	NA	NA	-0.0001	1.00321
ENSDARG00000027689	MAD_Dr_004_101840	1771	OTTDART00000023606	NA	NA	556456	NA	NA	NA	NA	ZDB-GENE-060429-1	pold1	2	2	NA	NA	-0.004	1.22172
ENSDARG00000003307	MAD_Dr_004_101880	1808	Dr.82727	NA	NA	-	NA	Dr.82727	NA	NA	NA	NA	3	7	NA	NA	0.0035	1.21379
ENSDARG00000092239	MAD_Dr_004_101931	1859	OTTDART00000034814	NA	NA	-	NA	NA	NA	NA	ZDB-GENE-081104-388	si:dkey-242k1.4	1	5	NA	NA	0.0009	1.08181
ENSDARG00000046119	MAD_Dr_004_101940	1868	ENSDART00000067803	NA	NA	336550	NA	NA	NA	NA	ZDB-GENE-030131-8494	rps3	1	7	NA	NA	0.0036	1.16055
ENSDARG00000069168	MAD_Dr_004_101993	1920	OTTDART00000015334	NA	NA	558609	NA	NA	NA	NA	ZDB-GENE-030131-9311	si:dkey-73n10.1	1	1	NA	25	-0.0101	1.11676
ENSDARG00000092636	MAD_Dr_004_102017	1943	OTTDART00000016254 ; OTTDART00000016258	NA	NA	-	NA	NA	NA	NA	ZDB-GENE-050420-390	si:ch211-260c23.1	1	7	NA	NA	0.0019	1.18594
ENSDARG00000040111	MAD_Dr_004_102026	1952	ENSDART00000112165 ; ENSDART00000058666 ; ENSDART00000111796	NA	NA	-	NA	NA	NA	NA	ZDB-GENE-061013-96	pi4kb	1	5	NA	NA	0.0001	1.04218
ENSDARG00000020847	MAD_Dr_004_102101	2025	OTTDART00000024248	NA	NA	324307	NA	NA	NA	NA	ZDB-GENE-030131-3027	atp6v0a1a	1	3	NA	NA	-0.0041	1.11256
ENSDARG00000003213	MAD_Dr_004_102127	2051	NM_200646.1 ; Dr.78308	NM_200646.1	naa15a	323672	N(alpha)-acetyltransferase 15, NatA auxiliary subu	Dr.78308	wu:fc06f12	wu:fc06f12	ZDB-GENE-030131-2392	naa15a	1	2	NA	NA	-0.0036	1.21611
ENSDARG00000044636	MAD_Dr_004_102233	2154	OTTDART00000029159 ; OTTDART00000029158	NA	NA	436971	NA	NA	NA	NA	ZDB-GENE-040718-451	tomm20b	1	7	NA	NA	0.0032	1.14859
ENSDARG00000078606	MAD_Dr_004_102250	2170	ENSDART00000112999 ; NM_001130794.1	NM_001130794.1	zgc:194224	799070	zgc:194224	NA	NA	NA	ZDB-GENE-081022-79	zgc:194224	1	8	NA	NA	0.0031	1.21198
ENSDARG00000037199	MAD_Dr_004_102327	2243	OTTDART00000039651 ; XM_001330922.1	XM_001330922.1	NA	447937	NA	NA	NA	NA	ZDB-GENE-040912-123	zgc:101851	1	3	NA	NA	-0.0065	1.34945
ENSDARG00000034677	MAD_Dr_004_102399	2307	OTTDART00000034147	NA	NA	368684	NA	NA	NA	NA	ZDB-GENE-030616-15	scel	1	9	85	NA	0.0133	1.37257
ENSDARG00000038950	MAD_Dr_004_102412	2319	ENSDART00000056858	NA	NA	445131	NA	NA	NA	NA	ZDB-GENE-040801-32	zgc:100870	1	3	NA	NA	-0.0025	1.18192
ENSDARG00000011597	MAD_Dr_004_102451	2354	ENSDART00000025971	NA	NA	324525	NA	NA	NA	NA	ZDB-GENE-030131-3246	atxn2l	1	3	NA	NA	-0.0023	1.13223
ENSDARG00000045257	MAD_Dr_004_102503	2404	OTTDART00000029079	NA	NA	406623	NA	NA	NA	NA	ZDB-GENE-040426-2612	decr2	1	5	NA	NA	0.0008	1.05916
ENSDARG00000060921	MAD_Dr_004_102514	2415	OTTDART00000012616 ; ENSDART00000086336	NA	NA	406370	NA	NA	NA	NA	ZDB-GENE-040426-2079	pla2g6	1	1	NA	107	-0.0108	1.27935
ENSDARG00000030636	MAD_Dr_004_102516	2417	OTTDART00000030914	NA	NA	567483	NA	NA	NA	NA	ZDB-GENE-041210-219	tex30	1	2	NA	NA	-0.0039	1.27386
ENSDARG00000079110	MAD_Dr_004_102612	2509	OTTDART00000044786	NA	NA	406281	NA	NA	NA	NA	ZDB-GENE-040426-1943	cluap1	1	7	NA	NA	0.0023	1.1248
ENSDARG00000068996	MAD_Dr_004_102618	2515	OTTDART00000009607	NA	NA	386920	NA	NA	NA	NA	ZDB-GENE-031118-36	hist2h2l	1	5	NA	NA	-0.0002	1.13349
ENSDARG00000057593	MAD_Dr_004_102626	2523	ENSDART00000080290	NA	NA	-	NA	NA	NA	NA	NA	NA	1	5	NA	NA	-0.0014	1.11266
ENSDARG00000042637	MAD_Dr_004_102662	2557	Dr.87388 ; NM_001083866.1	NM_001083866.1	tert	796551	telomerase reverse transcriptase	Dr.87388	tert	telomerase reverse transcriptase	ZDB-GENE-080405-1	tert	1	8	NA	NA	0.0079	1.48631
ENSDARG00000077587	MAD_Dr_004_102714	2607	ENSDART00000108895	NA	NA	100334933	NA	NA	NA	NA	NA	NA	1	8	NA	NA	0.0023	1.07899
ENSDARG00000075421	MAD_Dr_004_102725	2617	XM_689974.3 ; Dr.118007 ; ENSDART00000075170	XM_689974.3	NA	566690	NA	Dr.118007	NA	NA	ZDB-GENE-081104-345	pttg1	1	3	NA	NA	-0.0072	1.34927
ENSDARG00000090152	MAD_Dr_004_102729	2621	XM_001922995.1 ; XM_001922993.1	XM_001922995.1	NA	-	NA	NA	NA	NA	NA	NA	1	7	NA	NA	0.0027	1.08629
ENSDARG00000052423	MAD_Dr_004_102794	2683	OTTDART00000036675	NA	NA	570218	NA	NA	NA	NA	ZDB-GENE-010724-11	ppp1r12c	1	1	NA	90	-0.013	1.34547
ENSDARG00000094100	MAD_Dr_004_102829	2714	OTTDART00000032244	NA	NA	-	NA	NA	NA	NA	ZDB-GENE-070912-681	si:dkeyp-73d8.4	1	5	NA	NA	-0.0002	1.01374
ENSDARG00000079495	MAD_Dr_004_102846	2731	ENSDART00000061761	NA	NA	-	NA	NA	NA	NA	NA	NA	1	7	NA	NA	0.002	1.11073
ENSDARG00000074696	MAD_Dr_004_102851	2736	ENSDART00000112317	NA	NA	795037	NA	NA	NA	NA	ZDB-GENE-081022-130	zgc:194621	1	8	NA	NA	0.0053	1.18127
ENSDARG00000092477	MAD_Dr_004_102924	2803	OTTDART00000032085	NA	NA	-	NA	NA	NA	NA	ZDB-GENE-070912-169	si:ch211-190k17.31	1	3	NA	NA	-0.0033	1.1538
ENSDARG00000043728	MAD_Dr_004_102954	2829	NM_001037672.1	NM_001037672.1	zgc:123019	553315	zgc:123019	NA	NA	NA	ZDB-GENE-051030-24	srek1ip1	1	5	NA	NA	0.0011	1.04763
ENSDARG00000016181	MAD_Dr_004_103027	2895	OTTDART00000034852	NA	NA	324053	NA	NA	NA	NA	ZDB-GENE-030131-2773	trim33	1	7	NA	NA	0.0018	1.09902
ENSDARG00000008986	MAD_Dr_004_103091	2956	OTTDART00000008412 ; ENSDART00000007196 ; NM_001045147.2 ; Dr.78654	NM_001045147.2	e2f7	567941	E2F transcription factor 7	Dr.78654	e2f7	E2F transcription factor 7	ZDB-GENE-030131-3527	e2f7	1	5	NA	NA	-0.001	1.05633
ENSDARG00000093056	MAD_Dr_004_103153	3016	OTTDART00000032430	NA	NA	-	NA	NA	NA	NA	ZDB-GENE-070705-446	si:dkey-270b7.1	3	5	NA	NA	-0.0005	1.04159
ENSDARG00000000861	MAD_Dr_004_103211	3069	OTTDART00000001999	NA	NA	368473	NA	NA	NA	NA	ZDB-GENE-030616-572	scrib	1	5	NA	NA	-0.0003	1.02932
ENSDARG00000044402	MAD_Dr_004_103255	3112	ENSDART00000065208	NA	NA	436807	NA	NA	NA	NA	ZDB-GENE-040718-267	nop16	1	5	NA	NA	-0.0006	1.05502
ENSDARG00000019301	MAD_Dr_004_103332	3188	OTTDART00000025367	NA	NA	394073	NA	NA	NA	NA	ZDB-GENE-040426-801	sec14l1	1	4	NA	NA	-0.0028	1.06878
ENSDARG00000025493	MAD_Dr_004_103365	3219	NM_200034.1	NM_200034.1	zgc:56419	336797	zgc:56419	NA	NA	NA	ZDB-GENE-030131-8741	serp1	1	3	NA	NA	-0.0049	1.24952
ENSDARG00000037181	MAD_Dr_004_103370	3224	XM_001333783.2	XM_001333783.2	NA	794963	NA	NA	NA	NA	NA	NA	1	7	NA	NA	0.0051	1.23937
ENSDARG00000070433	MAD_Dr_004_103375	3229	OTTDART00000005543	NA	NA	8388607	NA	NA	NA	NA	ZDB-GENE-020419-33	vps18	3	9	90	NA	0.0053	1.10132
ENSDARG00000045549	MAD_Dr_004_103457	3310	ENSDART00000066977	NA	NA	564030	NA	NA	NA	NA	ZDB-GENE-041210-181	bik	1	8	NA	NA	0.011	1.62499
ENSDARG00000086944	MAD_Dr_004_103473	3323	Dr.78020	NA	NA	-	NA	Dr.78020	wu:fc11g08	wu:fc11g08	ZDB-GENE-030131-2568	mcmdc2	3	8	NA	NA	0.0032	1.12376
ENSDARG00000031317	MAD_Dr_004_103546	3390	NM_200008.1 ; OTTDART00000026979 ; ENSDART00000043076	NM_200008.1	ppdpfb	336303	pancreatic progenitor cell differentiation and pro	NA	NA	NA	ZDB-GENE-030131-8247	ppdpfb	1	5	NA	NA	0.0006	1.16878
ENSDARG00000095043	MAD_Dr_004_103633	3477	OTTDART00000035772 ; OTTDART00000035774 ; OTTDART00000030936	NA	NA	-	NA	NA	NA	NA	ZDB-GENE-081105-27	si:dkey-114b16.2	1	5	NA	NA	0.0001	1.02485
ENSDARG00000014147	MAD_Dr_004_103642	3485	ENSDART00000019803	NA	NA	-	NA	NA	NA	NA	ZDB-GENE-000403-2	axin2	1	8	NA	NA	0.0031	1.24449
ENSDARG00000071878	MAD_Dr_004_103653	3496	NM_001020752.1	NM_001020752.1	zgc:110652	553790	zgc:110652	NA	NA	NA	ZDB-GENE-050522-30	trmt112	1	8	NA	NA	0.002	1.03312
ENSDARG00000075528	MAD_Dr_004_103697	3538	Dr.118319	NA	NA	563525	NA	Dr.118319	NA	NA	ZDB-GENE-081022-28	lyrm9	1	5	NA	NA	0.0005	1.00703
ENSDARG00000023472	MAD_Dr_004_103728	3569	ENSDART00000081675	NA	NA	-	NA	NA	NA	NA	NA	NA	1	5	NA	NA	0.0001	1.02316
ENSDARG00000057007	MAD_Dr_004_103878	3712	OTTDART00000026412 ; NM_131714.2 ; ENSDART00000079583	NM_131714.2	ctbp1	65229	C-terminal binding protein 1	NA	NA	NA	ZDB-GENE-010130-1	ctbp1	1	5	NA	NA	-0.0009	1.06073
ENSDARG00000030608	MAD_Dr_004_103920	3753	OTTDART00000037702	NA	NA	393653	NA	NA	NA	NA	ZDB-GENE-040426-1504	rhogd	1	8	NA	NA	0.0049	1.17737
ENSDARG00000019038	MAD_Dr_004_103964	3795	OTTDART00000024977	NA	NA	406635	NA	NA	NA	NA	ZDB-GENE-040426-2635	sgsm3	2	3	NA	NA	-0.0072	1.41618
ENSDARG00000034825	MAD_Dr_004_103997	3826	OTTDART00000024288	NA	NA	445403	NA	NA	NA	NA	ZDB-GENE-040930-7	uspl1	3	5	NA	NA	0.0012	1.06344
ENSDARG00000069742	MAD_Dr_004_104019	3847	OTTDART00000037801	NA	NA	327215	NA	NA	NA	NA	ZDB-GENE-030131-5426	cul5a	1	7	NA	NA	0.0041	1.19047
ENSDARG00000095672	MAD_Dr_004_104026	3853	OTTDART00000022119	NA	NA	-	NA	NA	NA	NA	ZDB-GENE-070912-677	si:dkeyp-69e1.9	1	5	NA	NA	-0.0013	1.01064
ENSDARG00000092464	MAD_Dr_004_104030	3857	OTTDART00000030076 ; ENSDART00000108870	NA	NA	-	NA	NA	NA	NA	NA	NA	1	2	NA	NA	-0.0062	1.32476
ENSDARG00000053504	MAD_Dr_004_104059	3885	OTTDART00000027716	NA	NA	553061	NA	NA	NA	NA	ZDB-GENE-050913-26	cog3	1	4	NA	NA	-0.0079	1.46875
ENSDARG00000057676	MAD_Dr_004_104129	3953	OTTDART00000043034	NA	NA	798622	NA	NA	NA	NA	ZDB-GENE-040625-142	golga7	1	3	NA	NA	-0.0019	1.09605
ENSDARG00000061114	MAD_Dr_004_104140	3963	XM_682449.2 ; Dr.77533	XM_682449.2	NA	559134	NA	Dr.77533	NA	NA	NA	NA	1	5	NA	NA	-0.0005	1.04835
ENSDARG00000074770	MAD_Dr_004_104181	4002	ENSDART00000089671 ; NM_001115123.1 ; Dr.86282	NM_001115123.1	pcm1	321709	pericentriolar material 1	Dr.86282	pcm1	pericentriolar material 1	ZDB-GENE-030131-428	pcm1	1	4	NA	NA	-0.0063	1.45921
ENSDARG00000036190	MAD_Dr_004_104245	4061	OTTDART00000017273	NA	NA	449780	NA	NA	NA	NA	ZDB-GENE-041010-25	txnl4a	1	3	NA	NA	-0.003	1.12914
ENSDARG00000006584	MAD_Dr_004_104270	4085	ENSDART00000026314 ; XM_689807.3	XM_689807.3	NA	566534	NA	NA	NA	NA	ZDB-GENE-060419-1	phf8	1	5	NA	NA	-0.0008	1.00269
ENSDARG00000062379	MAD_Dr_004_104312	4127	Dr.138466 ; NM_001077736.1 ; Dr.151537;2	NM_001077736.1	zgc:153507	777628	zgc:153507	Dr.138466	NA	NA	ZDB-GENE-061103-595	slc35a4	1	7	NA	NA	0.0052	1.21796
ENSDARG00000012493	MAD_Dr_004_104340	4154	OTTDART00000044800	NA	NA	503939	NA	NA	NA	NA	ZDB-GENE-080204-25	senp6a	1	5	NA	NA	0.0004	1.0567
ENSDARG00000097992	MAD_Dr_004_104430	4239	OTTDART00000039337	NA	NA	-	NA	NA	NA	NA	NA	NA	3	5	NA	NA	-0.001	1.06414
ENSDARG00000026183	MAD_Dr_004_104434	4243	OTTDART00000045824	NA	NA	445170	NA	NA	NA	NA	ZDB-GENE-040801-83	polr2eb	1	7	NA	NA	0.0044	1.22415
ENSDARG00000045773	MAD_Dr_004_104438	4247	NM_001089372.1	NM_001089372.1	zgc:162634	555881	zgc:162634	NA	NA	NA	ZDB-GENE-050506-109	zgc:162634	1	5	NA	NA	-0.0004	1.09067
ENSDARG00000091937	MAD_Dr_004_104503	4307	OTTDART00000022176	NA	NA	-	NA	NA	NA	NA	ZDB-GENE-070912-402	si:dkey-184d2.3	1	7	NA	NA	0.0037	1.08426
ENSDARG00000089981	MAD_Dr_004_104518	4322	OTTDART00000042272	NA	NA	334065	NA	NA	NA	NA	ZDB-GENE-030131-5997	rnf146	1	5	NA	NA	0.0001	1.04871
ENSDARG00000036394	MAD_Dr_004_104521	4325	OTTDART00000025015	NA	NA	8388607	NA	NA	NA	NA	ZDB-GENE-041010-88	pop7	3	5	NA	NA	0.0011	1.0308
ENSDARG00000057529	MAD_Dr_004_104539	4342	OTTDART00000029941	NA	NA	557834	NA	NA	NA	NA	ZDB-GENE-070705-218	itpa	1	5	NA	NA	-0.0002	1.16705
ENSDARG00000069290	MAD_Dr_004_104606	4405	OTTDART00000016326 ; ENSDART00000100716 ; NM_001079826.1	NM_001079826.1	bida	559425	BH3 interacting domain death agonist	NA	NA	NA	ZDB-GENE-050419-35	bida	1	7	NA	NA	0.0072	1.25686
ENSDARG00000043467	MAD_Dr_004_104629	4428	OTTDART00000013680	NA	NA	562219	NA	NA	NA	NA	ZDB-GENE-050309-25	ndufb11	1	7	NA	NA	0.004	1.30581
ENSDARG00000044638	MAD_Dr_004_104630	4429	ENSDART00000065590	NA	NA	393268	NA	NA	NA	NA	ZDB-GENE-040426-1080	map1lc3c	1	3	NA	NA	-0.0146	1.9908
ENSDARG00000078407	MAD_Dr_004_104638	4435	Dr.80809	NA	NA	541516	NA	Dr.80809	naa20	N(alpha)-acetyltransferase 20, NatB catalytic subu	ZDB-GENE-050327-47	naa20	3	5	NA	NA	0.0014	1.08628
ENSDARG00000007737	MAD_Dr_004_104767	4556	Dr.14207	NA	NA	555349	NA	Dr.14207	si:ch211-11m18.3	si:ch211-11m18.3	ZDB-GENE-041014-17	zyg11	1	3	NA	NA	-0.0071	1.40863
ENSDARG00000075422	MAD_Dr_004_104809	4596	ENSDART00000113353	NA	NA	558658	NA	NA	NA	NA	NA	NA	1	8	NA	NA	0.0019	1.03667
ENSDARG00000006758	MAD_Dr_004_104817	4604	ENSDART00000089646	NA	NA	324587	NA	NA	NA	NA	ZDB-GENE-030131-3308	zgc:77415	1	8	NA	NA	0.0083	1.37021
ENSDARG00000029146	MAD_Dr_004_104846	4632	OTTDART00000042239	NA	NA	335186	NA	NA	NA	NA	ZDB-GENE-030131-7126	lrp1ab	1	5	NA	NA	-0.0011	1.05098
ENSDARG00000036593	MAD_Dr_004_104848	4634	NM_213167.1 ; Dr.155180	NM_213167.1	zgc:85787	406446	zgc:85787	Dr.155180	zgc:85787	zgc:85787	ZDB-GENE-040426-2195	kdm2ba	1	5	NA	NA	0.0003	1.0475
ENSDARG00000078859	MAD_Dr_004_104898	4682	OTTDART00000042474	NA	NA	568476	NA	NA	NA	NA	ZDB-GENE-081022-103	g0s2	1	9	97	NA	0.02	1.56764
ENSDARG00000058962	MAD_Dr_004_104998	4778	OTTDART00000040966	NA	NA	641329	NA	NA	NA	NA	ZDB-GENE-051030-63	txnl4b	1	3	NA	NA	-0.0024	1.11929
ENSDARG00000044540	MAD_Dr_004_105000	4780	ENSDART00000065397	NA	NA	-	NA	NA	NA	NA	ZDB-GENE-040912-126	fkbp2	1	5	NA	NA	-0.0017	1.02168
ENSDARG00000077703	MAD_Dr_004_105010	4790	NM_001113615.1 ; Dr.106062	NM_001113615.1	ehmt2	569250	euchromatic histone-lysine N-methyltransferase 2	Dr.106062	im:6912416	im:6912416	ZDB-GENE-010501-6	ehmt2	1	5	NA	NA	-0.0001	1.00326
ENSDARG00000011496	MAD_Dr_004_105072	4850	ENSDART00000011662	NA	NA	100003481	NA	NA	NA	NA	ZDB-GENE-041114-185	ppm1bb	1	5	NA	NA	-0.0011	1.05475
ENSDARG00000092155	MAD_Dr_004_105098	4876	OTTDART00000037333	NA	NA	568972	NA	NA	NA	NA	ZDB-GENE-030131-2168	apoc2	3	6	NA	NA	0.006	1.47399
ENSDARG00000063344	MAD_Dr_004_105196	4966	OTTDART00000039209 ; OTTDART00000039210	NA	NA	336363	NA	NA	NA	NA	ZDB-GENE-030131-8307	fam162a	1	3	NA	NA	-0.0031	1.25911
ENSDARG00000006963	MAD_Dr_004_105239	5007	OTTDART00000037261	NA	NA	30707	NA	NA	NA	NA	ZDB-GENE-990603-1	cse1l	3	5	NA	NA	0.0017	1.02937
ENSDARG00000033707	MAD_Dr_004_105263	5031	OTTDART00000025465	NA	NA	327437	NA	NA	NA	NA	ZDB-GENE-030131-5648	jade1	1	5	NA	NA	0.0017	1.10268
ENSDARG00000076264	MAD_Dr_004_105289	5055	NM_001130638.1 ; Dr.148350 ; OTTDART00000039829 ; ENSDART00000114465	NM_001130638.1	zgc:195170	8388607	zgc:195170	Dr.148350	zgc:195170	zgc:195170	ZDB-GENE-080723-62	zgc:195170	1	2	NA	NA	-0.0066	1.3758
ENSDARG00000043170	MAD_Dr_004_105333	5098	NM_001017545.1 ; Dr.29884	NM_001017545.1	nr1h3	548341	nuclear receptor subfamily 1, group H, member 3	Dr.29884	nr1h3	nuclear receptor subfamily 1, group H, member 3	ZDB-GENE-050410-7	nr1h3	1	5	NA	NA	-0.0017	1.13773
ENSDARG00000060199	MAD_Dr_004_105493	5246	OTTDART00000038867 ; ENSDART00000084570	NA	NA	768187	NA	NA	NA	NA	ZDB-GENE-061013-632	mrpl18	1	7	NA	NA	0.0026	1.09772
ENSDARG00000053155	MAD_Dr_004_105584	5334	OTTDART00000027606	NA	NA	553725	NA	NA	NA	NA	ZDB-GENE-050522-334	alg3	1	2	NA	NA	-0.0076	1.30833
ENSDARG00000018984	MAD_Dr_004_105587	5337	ENSDART00000011652	NA	NA	447819	NA	NA	NA	NA	ZDB-GENE-040912-24	eya2	1	9	NA	NA	0.006	1.25459
ENSDARG00000016545	MAD_Dr_004_105590	5340	OTTDART00000035940	NA	NA	562075	NA	NA	NA	NA	ZDB-GENE-061103-289	zgc:154046	1	5	NA	NA	-0.0006	1.04741
ENSDARG00000059036	MAD_Dr_004_105593	5343	NM_131564.1 ; Dr.79604	NM_131564.1	appa	58083	amyloid beta (A4) precursor protein a	Dr.79604	appa	amyloid beta (A4) precursor protein a	ZDB-GENE-000616-13	appa	1	7	NA	NA	0.0041	1.30952
ENSDARG00000040620	MAD_Dr_004_105594	5344	OTTDART00000042962	NA	NA	436987	NA	NA	NA	NA	ZDB-GENE-040718-469	psmg1	1	5	NA	NA	-0.0016	1.10657
ENSDARG00000036541	MAD_Dr_004_105601	5350	OTTDART00000013804	NA	NA	798402	NA	NA	NA	NA	ZDB-GENE-040704-75	rhbdf1	1	2	NA	NA	-0.0047	1.17483
ENSDARG00000055989	MAD_Dr_004_105683	5430	NM_213371.1 ; Dr.78785 ; OTTDART00000019755 ; ENSDART00000078401	NM_213371.1	tmem161b	406680	transmembrane protein 161B	Dr.78785	tmem161b	transmembrane protein 161B	ZDB-GENE-040426-2693	tmem161b	1	9	116	NA	0.0049	1.12911
ENSDARG00000093543	MAD_Dr_004_105684	5431	OTTDART00000022467 ; XM_001921348.1	XM_001921348.1	NA	796936	NA	NA	NA	NA	ZDB-GENE-060526-85	si:ch211-207c6.10	1	5	NA	NA	-0.0001	1.02381
ENSDARG00000097572	MAD_Dr_004_105708	5453	ENSDART00000092493	NA	NA	-	NA	NA	NA	NA	NA	NA	1	8	NA	NA	0.0019	1.05522
ENSDARG00000018272	MAD_Dr_004_105761	5498	OTTDART00000039697	NA	NA	449009	NA	NA	NA	NA	ZDB-GENE-040924-3	wdr33	3	5	NA	NA	-0.0003	1.04363
ENSDARG00000016782	MAD_Dr_004_105801	5538	XM_001923864.1 ; Dr.76202	XM_001923864.1	NA	559439	NA	Dr.76202	huwe1	HECT, UBA and WWE domain containing 1	ZDB-GENE-081104-387	huwe1	1	7	NA	NA	0.0052	1.23305
ENSDARG00000056554	MAD_Dr_004_105808	5544	OTTDART00000042068	NA	NA	8388607	NA	NA	NA	NA	ZDB-GENE-080402-9	rap1gap	2	5	NA	NA	0.0005	1.01188
ENSDARG00000051855	MAD_Dr_004_105812	5548	NM_131617.1	NM_131617.1	gart	58141	phosphoribosylglycinamide formyltransferase	NA	NA	NA	ZDB-GENE-000616-14	gart	1	7	NA	NA	0.0025	1.16716
ENSDARG00000041708	MAD_Dr_004_105842	5576	ENSDART00000061131	NA	NA	562636	NA	NA	NA	NA	ZDB-GENE-040718-452	csrp2bp	1	7	NA	NA	0.004	1.2112
ENSDARG00000043571	MAD_Dr_004_105918	5651	ENSDART00000063976	NA	NA	447926	NA	NA	NA	NA	ZDB-GENE-040912-111	zgc:103670	1	3	NA	NA	-0.0035	1.15934
ENSDARG00000078118	MAD_Dr_004_105924	5657	ENSDART00000112166	NA	NA	386721	NA	NA	NA	NA	ZDB-GENE-031114-2	fam60al	1	3	NA	NA	-0.0109	1.57621
ENSDARG00000090203	MAD_Dr_004_105926	5659	XM_001918580.1	XM_001918580.1	NA	-	NA	NA	NA	NA	NA	NA	1	2	NA	NA	-0.0053	1.21748
ENSDARG00000005172	MAD_Dr_004_106018	5748	ENSDART00000020174	NA	NA	373083	NA	NA	NA	NA	ZDB-GENE-050320-132	dynll2b	1	3	NA	NA	-0.0033	1.13577
ENSDARG00000087592	MAD_Dr_004_106187	5910	OTTDART00000034602	NA	NA	-	NA	NA	NA	NA	ZDB-GENE-081105-164	si:dkey-14o1.14	1	5	NA	NA	0.0004	1.12283
ENSDARG00000026784	MAD_Dr_004_106204	5925	NM_131481.1 ; Dr.11719	NM_131481.1	robo1	30769	roundabout homolog 1	Dr.11719	robo1	roundabout homolog 1	ZDB-GENE-000209-3	robo1	1	2	NA	NA	-0.0028	1.18114
ENSDARG00000042101	MAD_Dr_004_106222	5942	Dr.77532	NA	NA	556945	NA	Dr.77532	zgc:162244	zgc:162244	ZDB-GENE-070410-48	smim15	1	3	NA	NA	-0.0019	1.13194
ENSDARG00000039872	MAD_Dr_004_106331	6042	NM_001003549.2	NM_001003549.2	zgc:100811	445155	zgc:100811	NA	NA	NA	ZDB-GENE-040801-63	lamtor2	1	3	NA	NA	-0.0027	1.02464
ENSDARG00000074720	MAD_Dr_004_106336	6047	OTTDART00000034896	NA	NA	558400	NA	NA	NA	NA	ZDB-GENE-081104-235	si:ch211-51h9.7	1	8	NA	NA	0.0061	1.32395
ENSDARG00000087483	MAD_Dr_004_106355	6065	OTTDART00000044565	NA	NA	558387	NA	NA	NA	NA	ZDB-GENE-030131-1550	si:dkey-226l10.6	2	3	NA	NA	-0.0019	1.05159
ENSDARG00000011373	MAD_Dr_004_106366	6074	ENSDART00000027782	NA	NA	334167	NA	NA	NA	NA	ZDB-GENE-030131-6099	mknk2a	1	1	NA	91	-0.0191	1.59314
ENSDARG00000004527	MAD_Dr_004_106429	6134	OTTDART00000037882 ; Dr.33734	NA	NA	553574	NA	Dr.33734	zgc:110008	zgc:110008	ZDB-GENE-050522-117	pin4	1	7	NA	NA	0.0045	1.22711
ENSDARG00000014986	MAD_Dr_004_106450	6153	OTTDART00000034164 ; NM_131345.1 ; Dr.75831 ; ENSDART00000017977	NM_131345.1	acvr1l	30615	activin A receptor, type I like	Dr.75831	acvr1l	activin A receptor, type I like	ZDB-GENE-990415-9	acvr1l	1	7	NA	NA	0.0022	1.0963
ENSDARG00000001788	MAD_Dr_004_106511	6211	ENSDART00000005879	NA	NA	335191	NA	NA	NA	NA	ZDB-GENE-050522-147	atp5o	1	5	NA	NA	0.0006	1.00311
ENSDARG00000076391	MAD_Dr_004_106519	6219	ENSDART00000108556 ; Dr.38495	NA	NA	797865	NA	Dr.38495	npm2a	nucleophosmin/nucleoplasmin, 2a	ZDB-GENE-060810-57	npm2a	1	2	NA	NA	-0.0049	1.28565
ENSDARG00000076550	MAD_Dr_004_106528	6228	Dr.76302	NA	NA	568573	NA	Dr.76302	NA	NA	ZDB-GENE-081022-3	mical1	2	2	NA	NA	-0.0062	1.31859
ENSDARG00000040245	MAD_Dr_004_106613	6308	OTTDART00000041000	NA	NA	569455	NA	NA	NA	NA	ZDB-GENE-030424-2	kpnb3	1	7	NA	NA	0.0028	1.05126
ENSDARG00000030053	MAD_Dr_004_106626	6321	ENSDART00000110777	NA	NA	560745	NA	NA	NA	NA	ZDB-GENE-030131-6544	eef1db	1	3	NA	NA	-0.0028	1.03185
ENSDARG00000030765	MAD_Dr_004_106698	6392	OTTDART00000024086	NA	NA	445121	NA	NA	NA	NA	ZDB-GENE-040801-261	hadh	1	5	NA	NA	-0.0009	1.11682
ENSDARG00000022795	MAD_Dr_004_106710	6404	ENSDART00000039027	NA	NA	567778	NA	NA	NA	NA	NA	NA	1	1	NA	167	-0.0066	1.3063
ENSDARG00000006257	MAD_Dr_004_106711	6405	OTTDART00000024183	NA	NA	393897	NA	NA	NA	NA	ZDB-GENE-040426-803	vldlr	1	2	NA	NA	-0.0106	1.59405
ENSDARG00000004925	MAD_Dr_004_106790	6479	OTTDART00000029009	NA	NA	445299	NA	NA	NA	NA	ZDB-GENE-040808-9	immp2l	1	2	NA	NA	-0.0055	1.18361
ENSDARG00000061985	MAD_Dr_004_106801	6489	ENSDART00000089070	NA	NA	-	NA	NA	NA	NA	NA	NA	1	6	NA	NA	0.0099	1.5774
ENSDARG00000093448	MAD_Dr_004_106804	6492	OTTDART00000040253	NA	NA	436671	NA	NA	NA	NA	ZDB-GENE-040718-94	mpc1	1	7	NA	NA	0.005	1.30377
ENSDARG00000014137	MAD_Dr_004_106834	6522	NM_001003741.1 ; Dr.75269	NM_001003741.1	picalml	445286	phosphatidylinositol binding clathrin assembly pro	Dr.75269	picalml	phosphatidylinositol binding clathrin assembly pro	ZDB-GENE-030131-6795	picalmb	1	8	NA	NA	0.0045	1.13363
ENSDARG00000040874	MAD_Dr_004_106918	6600	OTTDART00000012557	NA	NA	556762	NA	NA	NA	NA	ZDB-GENE-030131-2721	add3a	1	5	NA	NA	0.0012	1.02447
ENSDARG00000040301	MAD_Dr_004_106921	6603	ENSDART00000058971	NA	NA	492485	NA	NA	NA	NA	ZDB-GENE-041114-49	lrrc20	1	7	NA	NA	0.0038	1.14668
ENSDARG00000019950	MAD_Dr_004_106933	6613	OTTDART00000033648	NA	NA	555728	NA	NA	NA	NA	ZDB-GENE-070912-172	carf	1	7	NA	NA	0.002	1.027
ENSDARG00000042660	MAD_Dr_004_106941	6621	NM_001002203.1	NM_001002203.1	fam32al	431750	family with sequence similarity 32, member A, like	NA	NA	NA	ZDB-GENE-040704-44	fam32a	1	5	NA	NA	0.0017	1.13218
ENSDARG00000016177	MAD_Dr_004_106972	6651	OTTDART00000028250	NA	NA	541411	NA	NA	NA	NA	ZDB-GENE-050320-113	eif4enif1	1	5	NA	NA	0.0004	1.04671
ENSDARG00000043154	MAD_Dr_004_107033	6712	OTTDART00000024004	NA	NA	555812	NA	NA	NA	NA	ZDB-GENE-990708-8	ucp2	1	5	NA	NA	0.0002	1.01778
ENSDARG00000060682	MAD_Dr_004_107056	6734	ENSDART00000085763	NA	NA	335309	NA	NA	NA	NA	ZDB-GENE-030131-7249	zgc:165571	1	6	NA	NA	0.0177	2.08464
ENSDARG00000074444	MAD_Dr_004_107061	6739	ENSDART00000109622	NA	NA	563218	NA	NA	NA	NA	ZDB-GENE-131125-13	si:rp71-10d19.4	1	2	NA	NA	-0.0038	1.17801
ENSDARG00000035679	MAD_Dr_004_107064	6742	ENSDART00000051750 ; OTTDART00000018803	NA	NA	403015	NA	NA	NA	NA	ZDB-GENE-060503-941	si:rp71-45k5.4	1	7	NA	NA	0.0018	1.12999
ENSDARG00000093445	MAD_Dr_004_107130	6804	OTTDART00000008538 ; OTTDART00000008537	NA	NA	-	NA	NA	NA	NA	ZDB-GENE-041210-75	si:dkey-153k10.7	1	1	NA	60	-0.0075	1.22856
ENSDARG00000011999	MAD_Dr_004_107152	6825	NM_212594.1	NM_212594.1	zgc:85702	321718	zgc:85702	NA	NA	NA	ZDB-GENE-030131-437	ybey	1	8	NA	NA	0.002	1.09913
ENSDARG00000043360	MAD_Dr_004_107162	6835	Dr.90599	NA	NA	553692	NA	Dr.90599	zgc:112231	zgc:112231	ZDB-GENE-050522-545	dph3	2	2	NA	NA	-0.0023	1.19591
ENSDARG00000015394	MAD_Dr_004_107232	6904	OTTDART00000025443	NA	NA	445035	NA	NA	NA	NA	ZDB-GENE-040801-17	thoc7	1	3	NA	NA	-0.0054	1.24011
ENSDARG00000055120	MAD_Dr_004_107239	6910	OTTDART00000039380	NA	NA	406645	NA	NA	NA	NA	ZDB-GENE-040426-2650	ctsba	1	5	NA	NA	0.001	1.05321
ENSDARG00000011609	MAD_Dr_004_107258	6926	OTTDART00000045008	NA	NA	798356	NA	NA	NA	NA	ZDB-GENE-030131-5310	si:ch211-262e15.1	1	3	NA	NA	-0.0018	1.05438
ENSDARG00000041490	MAD_Dr_004_107344	7005	Dr.75873	NA	NA	568707	NA	Dr.75873	zgc:161979	zgc:161979	ZDB-GENE-030131-5217	afp4	1	7	NA	NA	0.0092	1.76124
ENSDARG00000076811	MAD_Dr_004_107356	7016	XM_684913.3	XM_684913.3	NA	-	NA	NA	NA	NA	NA	NA	3	5	NA	NA	0.0013	1.02453
ENSDARG00000015905	MAD_Dr_004_107411	7067	OTTDART00000020955	NA	NA	792832	NA	NA	NA	NA	ZDB-GENE-030131-9564	lztr1	1	4	NA	NA	-0.0106	1.60024
ENSDARG00000061187	MAD_Dr_004_107423	7079	OTTDART00000019727	NA	NA	563396	NA	NA	NA	NA	ZDB-GENE-030131-5553	cbx5	1	5	NA	NA	-0.0013	1.04281
ENSDARG00000076219	MAD_Dr_004_107444	7099	Dr.226 ; NM_131349.1	NM_131349.1	hesx1	30620	homeo box (expressed in ES cells) 1	Dr.226	hesx1	homeo box (expressed in ES cells) 1	ZDB-GENE-990415-130	hesx1	1	9	43	NA	0.0101	1.38735
ENSDARG00000070477	MAD_Dr_004_107536	7185	ENSDART00000103463	NA	NA	403080	NA	NA	NA	NA	ZDB-GENE-040426-1912	dnajc2	1	7	NA	NA	0.0051	1.22651
ENSDARG00000003757	MAD_Dr_004_107625	7270	OTTDART00000022328	NA	NA	402819	NA	NA	NA	NA	ZDB-GENE-060315-3	cnpy1	1	5	NA	NA	0.0002	1.00267
ENSDARG00000023290	MAD_Dr_004_107664	7306	NM_152961.2	NM_152961.2	fabp3	171478	fatty acid binding protein 3, muscle and heart	NA	NA	NA	ZDB-GENE-020318-2	fabp3	1	3	NA	NA	-0.0046	1.23526
ENSDARG00000028086	MAD_Dr_004_107716	7356	ENSDART00000078093	NA	NA	406724	NA	NA	NA	NA	ZDB-GENE-040426-2753	zbtb2b	1	5	NA	NA	0.0011	1.1791
ENSDARG00000040822	MAD_Dr_004_107752	7390	OTTDART00000040267 ; ENSDART00000059837	NA	NA	436984	NA	NA	NA	NA	ZDB-GENE-040718-466	fundc1	1	7	NA	NA	0.0039	1.2986
ENSDARG00000076042	MAD_Dr_004_107766	7402	NM_001013463.1 ; Dr.79203	NM_001013463.1	zgc:114046	554097	zgc:114046	Dr.79203	zgc:112234	zgc:112234	NA	NA	1	5	NA	NA	0.0002	1.05377
ENSDARG00000061458	MAD_Dr_004_107837	7472	ENSDART00000087662	NA	NA	555505	NA	NA	NA	NA	ZDB-GENE-030131-1796	phf14	1	4	NA	NA	-0.0059	1.26662
ENSDARG00000045978	MAD_Dr_004_107879	7512	ENSDART00000067586	NA	NA	492522	NA	NA	NA	NA	ZDB-GENE-041114-95	chchd6b	1	3	NA	NA	-0.0073	1.41667
ENSDARG00000059333	MAD_Dr_004_107983	7606	OTTDART00000044325	NA	NA	562465	NA	NA	NA	NA	ZDB-GENE-000607-77	si:ch211-285f17.1	3	9	NA	NA	0.0059	1.16396
ENSDARG00000034989	MAD_Dr_004_107995	7616	OTTDART00000034798	NA	NA	677660	NA	NA	NA	NA	ZDB-GENE-051113-252	retsatl	1	3	NA	NA	-0.0029	1.09964
ENSDARG00000095351	MAD_Dr_004_108002	7623	OTTDART00000045629	NA	NA	-	NA	NA	NA	NA	ZDB-GENE-091204-411	si:ch73-308b14.1	1	7	NA	NA	0.0034	1.1026
ENSDARG00000058041	MAD_Dr_004_108107	7725	OTTDART00000028355	NA	NA	393700	NA	NA	NA	NA	ZDB-GENE-040426-1688	ndufa8	1	7	NA	NA	0.0024	1.08815
ENSDARG00000079827	MAD_Dr_004_108109	7727	OTTDART00000040461	NA	NA	8388607	NA	NA	NA	NA	ZDB-GENE-081107-19	srbd1	1	2	NA	NA	-0.0055	1.21347
ENSDARG00000017874	MAD_Dr_004_108112	7730	OTTDART00000024972	NA	NA	58154	NA	NA	NA	NA	ZDB-GENE-000831-4	dnajc3b	1	7	NA	NA	0.0044	1.1412
ENSDARG00000067677	MAD_Dr_004_108117	7735	NM_001160291.1	NM_001160291.1	lsmd1	335819	LSM domain containing 1	NA	NA	NA	ZDB-GENE-030131-7762	naa38	2	2	NA	NA	-0.0018	1.11394
ENSDARG00000055113	MAD_Dr_004_108200	7815	OTTDART00000043330	NA	NA	568298	NA	NA	NA	NA	ZDB-GENE-030131-6557	pom121	1	3	NA	NA	-0.002	1.16559
ENSDARG00000040955	MAD_Dr_004_108204	7819	OTTDART00000026179	NA	NA	30170	NA	NA	NA	NA	ZDB-GENE-990415-22	dharma	1	2	NA	NA	-0.0064	1.2855
ENSDARG00000059357	MAD_Dr_004_108209	7824	ENSDART00000082458	NA	NA	554106	NA	NA	NA	NA	ZDB-GENE-050522-161	sarnp	1	5	NA	NA	-0.0009	1.02078
ENSDARG00000077257	MAD_Dr_004_108210	7825	ENSDART00000112420	NA	NA	100142639	NA	NA	NA	NA	ZDB-GENE-080303-10	timd4	1	5	NA	NA	-0.0001	1.06799
ENSDARG00000061023	MAD_Dr_004_108235	7847	OTTDART00000022244 ; OTTDART00000022254	NA	NA	562545	NA	NA	NA	NA	ZDB-GENE-060531-151	si:dkey-72l14.4	1	3	NA	NA	-0.0054	1.28645
ENSDARG00000007923	MAD_Dr_004_108257	7869	ENSDART00000062693 ; ENSDART00000078743 ; ENSDART00000007718	NA	NA	-	NA	NA	NA	NA	ZDB-GENE-980605-23	ptpn1	1	7	NA	NA	0.0032	1.13666
ENSDARG00000012499	MAD_Dr_004_108268	7880	NM_212439.2 ; Dr.86022 ; ENSDART00000011082	NM_212439.2	per1b	406204	period homolog 1b (Drosophila)	Dr.86022	per1b	period homolog 1b (Drosophila)	ZDB-GENE-040419-1	per1b	1	2	NA	NA	-0.0119	1.56141
ENSDARG00000092405	MAD_Dr_004_108289	7900	Dr.135213 ; OTTDART00000030023	NA	NA	-	NA	Dr.135213	NA	NA	ZDB-GENE-070424-200	si:dkey-119p2.1	1	5	NA	NA	-0.0009	1.11049
ENSDARG00000074242	MAD_Dr_004_108310	7919	OTTDART00000024767	NA	NA	335449	NA	NA	NA	NA	ZDB-GENE-030131-7389	serbp1a	1	7	NA	NA	0.0032	1.17964
ENSDARG00000093621	MAD_Dr_004_108325	7934	OTTDART00000042895	NA	NA	-	NA	NA	NA	NA	ZDB-GENE-091204-131	si:dkey-27b3.4	1	5	NA	NA	0.0009	1.05297
ENSDARG00000095471	MAD_Dr_004_108406	8006	OTTDART00000023377	NA	NA	-	NA	NA	NA	NA	ZDB-GENE-070705-424	si:dkey-256e21.1	1	5	NA	NA	-0.0003	1.04291
ENSDARG00000094808	MAD_Dr_004_108407	8007	OTTDART00000032461 ; ENSDART00000109281 ; ENSDART00000100875 ; ENSDART00000115115 ; ENSDART00000060962 ; ENSDART00000115149 ; ENSDART00000113180 ; ENSDART00000111346 ; ENSDART00000114838 ; ENSDART00000111004	NA	NA	-	NA	NA	NA	NA	ZDB-GENE-090506-3	si:ch211-215m21.23	1	8	NA	NA	0.0085	1.46022
ENSDARG00000060394	MAD_Dr_004_108416	8016	OTTDART00000038995	NA	NA	768141	NA	NA	NA	NA	ZDB-GENE-061013-398	zgc:153910	1	4	NA	NA	-0.0036	1.16902
ENSDARG00000092695	MAD_Dr_004_108418	8018	OTTDART00000040363	NA	NA	-	NA	NA	NA	NA	ZDB-GENE-081028-44	si:dkey-112g5.9	1	3	NA	NA	-0.0061	1.37965
ENSDARG00000092585	MAD_Dr_004_108486	8083	OTTDART00000035108	NA	NA	-	NA	NA	NA	NA	ZDB-GENE-081105-31	si:dkey-155f10.2	1	5	NA	NA	0.0016	1.04346
ENSDARG00000023003	MAD_Dr_004_108504	8101	NM_001003589.1	NM_001003589.1	ccdc12	793027	coiled-coil domain containing 12	NA	NA	NA	ZDB-GENE-040801-108	ccdc12	1	6	NA	NA	0.0021	1.06351
ENSDARG00000014499	MAD_Dr_004_108506	8103	NM_001003598.1 ; OTTDART00000017278	NM_001003598.1	nutf2l	445204	nuclear transport factor 2, like	NA	NA	NA	ZDB-GENE-020416-1	nutf2l	1	4	NA	NA	-0.0034	1.12371
ENSDARG00000078352	MAD_Dr_004_108520	8116	Dr.82531 ; OTTDART00000039767 ; NM_001164241.1	NM_001164241.1	si:ch73-86n6.2	8388607	si:ch73-86n6.2	Dr.82531	si:ch73-86n6.2	si:ch73-86n6.2	ZDB-GENE-081104-295	lyrm4	1	8	NA	NA	0.0038	1.18621
ENSDARG00000007294	MAD_Dr_004_108647	8233	ENSDART00000009321	NA	NA	322670	NA	NA	NA	NA	ZDB-GENE-030131-1390	aco2	3	3	NA	NA	-0.0043	1.18586
ENSDARG00000009753	MAD_Dr_004_108687	8272	OTTDART00000006507	NA	NA	415157	NA	NA	NA	NA	ZDB-GENE-040625-36	sf3b6	1	5	NA	NA	0.0003	1.02997
ENSDARG00000013307	MAD_Dr_004_108807	8380	NM_213208.1 ; OTTDART00000024259	NM_213208.1	rpl19	406489	ribosomal protein L19	NA	NA	NA	ZDB-GENE-040426-2290	rpl19	1	7	NA	NA	0.0037	1.25569
ENSDARG00000054570	MAD_Dr_004_108822	8395	ENSDART00000076764	NA	NA	-	NA	NA	NA	NA	ZDB-GENE-061013-767	smg1	1	8	NA	NA	0.0029	1.1283
ENSDARG00000029995	MAD_Dr_004_108906	8473	OTTDART00000037159	NA	NA	445029	NA	NA	NA	NA	ZDB-GENE-040801-9	tnni2b.2	1	8	NA	NA	0.0038	1.36425
ENSDARG00000079686	MAD_Dr_004_108909	8476	NM_001136249.1 ; Dr.118981	NM_001136249.1	zgc:194204	100192212	zgc:194204	Dr.118981	zgc:194204	zgc:194204	ZDB-GENE-081022-73	naa30	1	5	NA	NA	-0.0007	1.04663
ENSDARG00000031795	MAD_Dr_004_108918	8485	NM_213186.1 ; Dr.155158	NM_213186.1	abcf1	406467	ATP-binding cassette, sub-family F (GCN20), member	Dr.155158	abcf1	ATP-binding cassette, sub-family F (GCN20), member	ZDB-GENE-050517-31	abcf1	1	7	NA	NA	0.0038	1.19661
ENSDARG00000021735	MAD_Dr_004_108965	8529	OTTDART00000021550 ; ENSDART00000040856	NA	NA	555941	NA	NA	NA	NA	ZDB-GENE-060531-44	cacna1ba	1	5	NA	NA	-0.0001	1.02349
ENSDARG00000068461	MAD_Dr_004_108994	8555	OTTDART00000035785	NA	NA	560737	NA	NA	NA	NA	ZDB-GENE-070410-115	zgc:162939	1	2	NA	NA	-0.0054	1.25283
ENSDARG00000067916	MAD_Dr_004_108999	8560	OTTDART00000039800	NA	NA	-	NA	NA	NA	NA	ZDB-GENE-070802-2	tgs1	1	9	126	NA	0.0072	1.04843
ENSDARG00000006260	MAD_Dr_004_109004	8565	XM_001923020.1	XM_001923020.1	NA	-	NA	NA	NA	NA	NA	NA	1	7	NA	NA	0.0054	1.41483
ENSDARG00000058148	MAD_Dr_004_109008	8569	Dr.10575	NA	NA	-	NA	Dr.10575	wu:fa20d06	wu:fa20d06	ZDB-GENE-030131-5255	wu:fa20d06	2	2	NA	NA	-0.0041	1.15749
ENSDARG00000077070	MAD_Dr_004_109088	8643	OTTDART00000040021	NA	NA	561124	NA	NA	NA	NA	ZDB-GENE-081104-255	ssna1	1	7	NA	NA	0.0046	1.22852
ENSDARG00000090444	MAD_Dr_004_109191	8742	OTTDART00000039105 ; Dr.115673	NA	NA	567858	NA	Dr.115673	si:dkey-33c9.4	si:dkey-33c9.4	ZDB-GENE-070727-1	ponzr1	1	3	NA	NA	-0.0034	1.09004
ENSDARG00000023190	MAD_Dr_004_109203	8751	ENSDART00000034456	NA	NA	327373	NA	NA	NA	NA	ZDB-GENE-030131-5584	kpna4	1	5	NA	NA	-0.0013	1.02449
ENSDARG00000056903	MAD_Dr_004_109215	8762	Dr.82561 ; NM_001020534.1	NM_001020534.1	mrpl13	553555	mitochondrial ribosomal protein L13	Dr.82561	mrpl13	mitochondrial ribosomal protein L13	ZDB-GENE-050522-167	mrpl13	1	5	NA	NA	0.0009	1.03504
ENSDARG00000093591	MAD_Dr_004_109266	8813	OTTDART00000015980	NA	NA	-	NA	NA	NA	NA	ZDB-GENE-050420-314	si:ch211-282k23.2	1	8	NA	NA	0.0045	1.2659
ENSDARG00000053979	MAD_Dr_004_109284	8830	OTTDART00000036847	NA	NA	798901	NA	NA	NA	NA	ZDB-GENE-040426-2922	bc2	1	5	NA	NA	0.0008	1.06028
ENSDARG00000095550	MAD_Dr_004_109348	8891	OTTDART00000020859	NA	NA	-	NA	NA	NA	NA	ZDB-GENE-060503-739	si:dkey-72l17.1	1	5	NA	NA	-0.0005	1.14156
ENSDARG00000092337	MAD_Dr_004_109357	8899	OTTDART00000035040	NA	NA	-	NA	NA	NA	NA	ZDB-GENE-081104-166	gas5	2	5	NA	NA	0.0011	1.05316
ENSDARG00000030897	MAD_Dr_004_109370	8911	ENSDART00000040723	NA	NA	436802	NA	NA	NA	NA	ZDB-GENE-040718-262	psmg3	1	8	NA	NA	0.0021	1.10701
ENSDARG00000040440	MAD_Dr_004_109388	8927	NM_001017582.1 ; ENSDART00000059194	NM_001017582.1	snrpd2	550244	small nuclear ribonucleoprotein D2 polypeptide	NA	NA	NA	ZDB-GENE-040914-10	snrpd2	1	7	NA	NA	0.0041	1.21565
ENSDARG00000035136	MAD_Dr_004_109463	9002	ENSDART00000050884	NA	NA	-	NA	NA	NA	NA	ZDB-GENE-030410-5	sepw1	1	7	NA	NA	0.0028	1.25298
ENSDARG00000069116	MAD_Dr_004_109468	9006	ENSDART00000100321	NA	NA	436951	NA	NA	NA	NA	ZDB-GENE-040718-427	timm10	1	3	NA	NA	-0.0038	1.22388
ENSDARG00000078147	MAD_Dr_004_109529	9064	Dr.135567	NA	NA	553957	NA	Dr.135567	il10	interleukin 10	ZDB-GENE-051111-1	il10	1	5	NA	NA	0	1.01965
ENSDARG00000055070	MAD_Dr_004_109558	9092	OTTDART00000022954	NA	NA	664759	NA	NA	NA	NA	ZDB-GENE-050913-112	zgc:114169	1	3	NA	NA	-0.0134	1.76475
ENSDARG00000040853	MAD_Dr_004_109622	9153	ENSDART00000059882	NA	NA	555476	NA	NA	NA	NA	ZDB-GENE-050208-523	shoc2	1	4	NA	NA	-0.0063	1.31215
ENSDARG00000094401	MAD_Dr_004_109650	9179	OTTDART00000034066	NA	NA	-	NA	NA	NA	NA	ZDB-GENE-070912-440	si:dkey-216e24.5	1	5	NA	NA	0.0008	1.06807
ENSDARG00000070834	MAD_Dr_004_109661	9189	ENSDART00000104334	NA	NA	324153	NA	NA	NA	NA	ZDB-GENE-030131-2873	taf13	1	5	NA	NA	-0.0009	1.0851
ENSDARG00000013150	MAD_Dr_004_109701	9228	OTTDART00000037994	NA	NA	336645	NA	NA	NA	NA	ZDB-GENE-030131-8589	dhx16	1	5	NA	NA	-0.0007	1.01737
ENSDARG00000069139	MAD_Dr_004_109750	9275	OTTDART00000043245	NA	NA	798001	NA	NA	NA	NA	ZDB-GENE-030131-6502	grik1a	1	3	NA	NA	-0.0126	1.82897
ENSDARG00000020373	MAD_Dr_004_109756	9281	NM_001012368.2	NM_001012368.2	ext1a	497279	exostoses (multiple) 1a	NA	NA	NA	ZDB-GENE-050211-3	ext1a	3	2	NA	NA	-0.0043	1.12728
ENSDARG00000076379	MAD_Dr_004_109757	9282	ENSDART00000112584	NA	NA	564644	NA	NA	NA	NA	ZDB-GENE-081022-128	zgc:194590	1	5	NA	NA	0.0016	1.06077
ENSDARG00000075538	MAD_Dr_004_109759	9284	NM_001089531.1 ; Dr.154547	NM_001089531.1	zgc:163061	100037379	zgc:163061	Dr.154547	zgc:163061	zgc:163061	ZDB-GENE-070410-132	zgc:163061	1	5	NA	NA	-0.0001	1.13479
ENSDARG00000041306	MAD_Dr_004_109834	9357	NM_001017590.1	NM_001017590.1	mrps25	550252	mitochondrial ribosomal protein S25	NA	NA	NA	ZDB-GENE-050417-52	mrps25	1	5	NA	NA	0.001	1.0469
ENSDARG00000093938	MAD_Dr_004_109907	9428	OTTDART00000032649 ; OTTDART00000034809	NA	NA	-	NA	NA	NA	NA	ZDB-GENE-081031-17	si:dkey-211e20.3	1	3	NA	NA	-0.002	1.00112
ENSDARG00000059406	MAD_Dr_004_109919	9439	ENSDART00000082519	NA	NA	-	NA	NA	NA	NA	ZDB-GENE-090826-2	raf1b	1	2	NA	NA	-0.0018	1.03986
ENSDARG00000062376	MAD_Dr_004_109986	9504	Dr.153027	NA	NA	567415	NA	Dr.153027	NA	NA	ZDB-GENE-060526-197	nlgn3b	3	5	NA	NA	0.0002	1.02828
ENSDARG00000028971	MAD_Dr_004_110007	9525	ENSDART00000047212	NA	NA	436657	NA	NA	NA	NA	ZDB-GENE-040718-79	cpsf2	1	5	NA	NA	-0.0008	1.0012
ENSDARG00000020504	MAD_Dr_004_110010	9528	NM_212996.1 ; OTTDART00000025329 ; ENSDART00000027623	NM_212996.1	h3f3a	406269	H3 histone, family 3A	NA	NA	NA	ZDB-GENE-040426-1928	h3f3a	1	5	NA	NA	-0.0003	1.00707
ENSDARG00000021402	MAD_Dr_004_110040	9557	OTTDART00000026383 ; XM_684142.2 ; Dr.84083	XM_684142.2	NA	436589	NA	Dr.84083	mcm3ap	MCM3 minichromosome maintenance deficient 3 (S. ce	ZDB-GENE-040715-1	mcm3ap	1	3	NA	NA	-0.0028	1.07089
ENSDARG00000054400	MAD_Dr_004_110092	9607	OTTDART00000035053	NA	NA	8388607	NA	NA	NA	NA	ZDB-GENE-050411-52	si:ch211-198n5.11	1	5	NA	NA	-0.0007	1.0017
ENSDARG00000060798	MAD_Dr_004_110107	9620	NM_001122621.1	NM_001122621.1	mrpl22	100142645	mitochondrial ribosomal protein L22	NA	NA	NA	ZDB-GENE-080303-28	mrpl22	1	7	NA	NA	0.0024	1.10001
ENSDARG00000094260	MAD_Dr_004_110282	9786	OTTDART00000034730	NA	NA	8388607	NA	NA	NA	NA	ZDB-GENE-081105-28	si:ch211-286e11.3	1	5	NA	NA	0.0004	1.05664
ENSDARG00000044130	MAD_Dr_004_110316	9820	Dr.88124	NA	NA	368902	NA	Dr.88124	si:ch211-214p16.2	si:ch211-214p16.2	NA	NA	2	5	NA	NA	0.0007	1.14519
ENSDARG00000054973	MAD_Dr_004_110319	9823	XM_001920489.1 ; Dr.26309 ; NM_001003547.2	XM_001920489.1	NA	445153	NA	Dr.26309	si:ch211-175f11.2	si:ch211-175f11.2	ZDB-GENE-050309-102	itsn2b	1	4	NA	NA	-0.0044	1.20083
ENSDARG00000094142	MAD_Dr_004_110366	9870	OTTDART00000013222	NA	NA	-	NA	NA	NA	NA	ZDB-GENE-050208-368	si:dkey-96h14.3	1	3	NA	NA	-0.0023	1.04022
ENSDARG00000042905	MAD_Dr_004_110481	9979	OTTDART00000025254	NA	NA	323305	NA	NA	NA	NA	ZDB-GENE-030131-2025	rpl10a	1	7	NA	NA	0.0037	1.20518
ENSDARG00000092900	MAD_Dr_004_110643	10138	OTTDART00000006014	NA	NA	338129	NA	NA	NA	NA	ZDB-GENE-030219-29	si:ch211-279m15.1	1	7	NA	NA	0.0121	1.78509
ENSDARG00000078945	MAD_Dr_004_110744	10230	OTTDART00000045773	NA	NA	64674	NA	NA	NA	NA	ZDB-GENE-030404-1	mibp	1	5	NA	NA	0.0014	1.0478
ENSDARG00000036284	MAD_Dr_004_110748	10234	ENSDART00000015094	NA	NA	-	NA	NA	NA	NA	NA	NA	1	5	NA	NA	-0.0001	1.13109
ENSDARG00000052606	MAD_Dr_004_110755	10241	OTTDART00000034942	NA	NA	768170	NA	NA	NA	NA	ZDB-GENE-061013-777	dpp9	1	7	NA	NA	0.0028	1.07467
ENSDARG00000007786	MAD_Dr_004_110770	10254	OTTDART00000023933	NA	NA	415203	NA	NA	NA	NA	ZDB-GENE-040625-105	tmx2b	1	8	NA	NA	0.0021	1.08778
ENSDARG00000093396	MAD_Dr_004_110834	10317	OTTDART00000030916	NA	NA	-	NA	NA	NA	NA	ZDB-GENE-070912-644	si:dkeyp-33e11.3	1	3	NA	NA	-0.0031	1.02972
ENSDARG00000069192	MAD_Dr_004_110917	10398	OTTDART00000037671	NA	NA	566959	NA	NA	NA	NA	ZDB-GENE-060810-77	zgc:163030	1	7	NA	NA	0.0039	1.17841
ENSDARG00000003599	MAD_Dr_004_110989	10467	OTTDART00000024722	NA	NA	322571	NA	NA	NA	NA	ZDB-GENE-030131-1291	rpl3	1	7	NA	NA	0.0021	1.15395
ENSDARG00000086699	MAD_Dr_004_110992	10470	OTTDART00000035057	NA	NA	556945	NA	NA	NA	NA	ZDB-GENE-070410-48	smim15	1	5	NA	NA	-0.0011	1.07434
ENSDARG00000071402	MAD_Dr_004_111014	10491	ENSDART00000081778	NA	NA	-	NA	NA	NA	NA	NA	NA	1	5	NA	NA	0	1.06211
ENSDARG00000012141	MAD_Dr_004_111044	10518	NM_200621.1 ; Dr.79169	NM_200621.1	papolg	393593	poly(A) polymerase gamma	Dr.79169	papolg	poly(A) polymerase gamma	ZDB-GENE-040426-1256	papolg	1	3	NA	NA	-0.0059	1.31433
ENSDARG00000053685	MAD_Dr_004_111095	10566	OTTDART00000037125	NA	NA	798997	NA	NA	NA	NA	ZDB-GENE-050522-513	gtf2a2	1	5	NA	NA	0	1.02778
ENSDARG00000041311	MAD_Dr_004_111167	10636	OTTDART00000036544	NA	NA	393346	NA	NA	NA	NA	ZDB-GENE-040426-1360	stx8	1	1	NA	85	-0.0115	1.35471
ENSDARG00000094050	MAD_Dr_004_111169	10638	OTTDART00000042617	NA	NA	8388607	NA	NA	NA	NA	ZDB-GENE-090312-29	si:dkeyp-79f12.7	1	5	NA	NA	0.0013	1.02498
ENSDARG00000021343	MAD_Dr_004_111228	10693	NM_199633.1 ; Dr.33037	NM_199633.1	wsb1	323226	WD repeat and SOCS box-containing 1	Dr.33037	wsb1	WD repeat and SOCS box-containing 1	ZDB-GENE-030131-1946	wsb1	1	7	NA	NA	0.0058	1.42075
ENSDARG00000069700	MAD_Dr_004_111352	10812	OTTDART00000041290	NA	NA	494160	NA	NA	NA	NA	ZDB-GENE-040718-35	cdk2ap2	1	7	NA	NA	0.0021	1.07786
ENSDARG00000053446	MAD_Dr_004_111355	10815	OTTDART00000042926 ; ENSDART00000075485	NA	NA	553561	NA	NA	NA	NA	ZDB-GENE-050522-151	sub1a	1	7	NA	NA	0.0023	1.16068
ENSDARG00000036625	MAD_Dr_004_111358	10818	ENSDART00000053201	NA	NA	436817	NA	NA	NA	NA	ZDB-GENE-040718-279	polr2f	1	7	NA	NA	0.0039	1.19368
ENSDARG00000053963	MAD_Dr_004_111360	10820	ENSDART00000076084	NA	NA	555786	NA	NA	NA	NA	ZDB-GENE-070410-125	npm2b	1	5	NA	NA	-0.0016	1.10456
ENSDARG00000070504	MAD_Dr_004_111379	10838	ENSDART00000040502 ; OTTDART00000009310 ; XM_001920203.1	XM_001920203.1	NA	557456	NA	NA	NA	NA	ZDB-GENE-040812-1	trpc5a	1	7	NA	NA	0.0024	1.17324
ENSDARG00000062765	MAD_Dr_004_111398	10855	Dr.134231	NA	NA	100006350	NA	Dr.134231	NA	NA	ZDB-GENE-050324-2	whsc1l1	2	5	NA	NA	0.0017	1.02619
ENSDARG00000028889	MAD_Dr_004_111421	10878	OTTDART00000024302 ; ENSDART00000041842	NA	NA	393703	NA	NA	NA	NA	ZDB-GENE-040426-1691	ndufb10	1	3	NA	NA	-0.0023	1.13014
ENSDARG00000093612	MAD_Dr_004_111434	10890	OTTDART00000044730	NA	NA	563325	NA	NA	NA	NA	ZDB-GENE-030131-6759	si:dkey-92i17.2	1	7	NA	NA	0.002	1.18029
ENSDARG00000008141	MAD_Dr_004_111499	10952	ENSDART00000073865	NA	NA	795522	NA	NA	NA	NA	ZDB-GENE-030131-8179	rbl1	3	5	NA	NA	-0.001	1.06024
ENSDARG00000093175	MAD_Dr_004_111506	10959	OTTDART00000031802	NA	NA	-	NA	NA	NA	NA	ZDB-GENE-070912-428	si:dkey-1p9.5	1	5	NA	NA	0.0007	1.02977
ENSDARG00000060753	MAD_Dr_004_111548	10997	ENSDART00000085848	NA	NA	571812	NA	NA	NA	NA	ZDB-GENE-091230-1	pear1	1	5	NA	NA	0.0005	1.00676
ENSDARG00000044282	MAD_Dr_004_111589	11036	OTTDART00000028326	NA	NA	566749	NA	NA	NA	NA	ZDB-GENE-061013-288	smc5	1	3	NA	NA	-0.0041	1.22343
ENSDARG00000022684	MAD_Dr_004_111593	11040	OTTDART00000035186	NA	NA	335335	NA	NA	NA	NA	ZDB-GENE-030131-7275	fkbp1aa	1	8	NA	NA	0.0038	1.17438
ENSDARG00000011408	MAD_Dr_004_111674	11117	NM_214772.1 ; Dr.75143	NM_214772.1	zgc:77202	406800	zgc:77202	Dr.75143	zgc:77202	zgc:77202	ZDB-GENE-040426-2462	lsm14ab	1	3	NA	NA	-0.0025	1.10096
ENSDARG00000029394	MAD_Dr_004_111757	11194	OTTDART00000024160	NA	NA	321868	NA	NA	NA	NA	ZDB-GENE-030131-587	ilf3b	1	7	NA	NA	0.0042	1.17599
ENSDARG00000036064	MAD_Dr_004_111759	11196	OTTDART00000028370	NA	NA	550572	NA	NA	NA	NA	ZDB-GENE-050417-425	cnep1r1	1	4	NA	NA	-0.0078	1.4222
ENSDARG00000013016	MAD_Dr_004_111760	11197	OTTDART00000028852	NA	NA	553610	NA	NA	NA	NA	ZDB-GENE-050522-309	zgc:110337	1	5	NA	NA	-0.0016	1.06721
ENSDARG00000094258	MAD_Dr_004_111761	11198	OTTDART00000029461	NA	NA	562660	NA	NA	NA	NA	ZDB-GENE-070424-139	commd9	1	6	NA	NA	0.0021	1.05991
ENSDARG00000068415	MAD_Dr_004_111852	11286	OTTDART00000035818	NA	NA	799964	NA	NA	NA	NA	ZDB-GENE-040426-1063	ptgesl	1	4	NA	NA	-0.0023	1.19543
ENSDARG00000043442	MAD_Dr_004_111857	11290	ENSDART00000063775	NA	NA	768299	NA	NA	NA	NA	ZDB-GENE-061027-365	zgc:153665	1	6	NA	NA	0.0023	1.08116
ENSDARG00000041869	MAD_Dr_004_111924	11352	OTTDART00000029788	NA	NA	559725	NA	NA	NA	NA	ZDB-GENE-030131-6760	tnfrsf19	1	8	NA	NA	0.0079	1.40536
ENSDARG00000070142	MAD_Dr_004_111951	11376	OTTDART00000021406	NA	NA	799423	NA	NA	NA	NA	ZDB-GENE-060503-863	cart4	1	7	NA	NA	0.0049	1.38424
ENSDARG00000091512	MAD_Dr_004_111966	11391	XM_001919637.1	XM_001919637.1	NA	-	NA	NA	NA	NA	NA	NA	1	5	NA	NA	-0.0001	1.03526
ENSDARG00000042652	MAD_Dr_004_111999	11422	OTTDART00000031816	NA	NA	555701	NA	NA	NA	NA	NA	NA	3	8	NA	NA	0.0041	1.13476
ENSDARG00000036295	MAD_Dr_004_112000	11423	OTTDART00000028035	NA	NA	550228	NA	NA	NA	NA	ZDB-GENE-050417-14	golga7ba	1	7	NA	NA	0.0054	1.4913
ENSDARG00000053457	MAD_Dr_004_112004	11427	OTTDART00000027900 ; NM_200732.1	NM_200732.1	rpl23	336812	ribosomal protein L23	NA	NA	NA	ZDB-GENE-030131-8756	rpl23	1	7	NA	NA	0.0022	1.14622
ENSDARG00000006434	MAD_Dr_004_112014	11437	OTTDART00000041723 ; OTTDART00000041720	NA	NA	553733	NA	NA	NA	NA	ZDB-GENE-050522-251	polr1e	1	7	NA	NA	0.0055	1.27591
ENSDARG00000060515	MAD_Dr_004_112042	11462	ENSDART00000085335	NA	NA	560095	NA	NA	NA	NA	ZDB-GENE-071004-8	zdhhc9	1	7	NA	NA	0.0097	1.4667
ENSDARG00000034763	MAD_Dr_004_112062	11481	NM_207048.1 ; Dr.455	NM_207048.1	ccnf	266981	cyclin F	Dr.455	ccnf	cyclin F	ZDB-GENE-021030-2	ccnf	1	6	NA	NA	0.0058	1.38164
ENSDARG00000017659	MAD_Dr_004_112095	11513	OTTDART00000038159	NA	NA	352933	NA	NA	NA	NA	ZDB-GENE-030327-5	sps2	1	7	NA	NA	0.0025	1.01467
ENSDARG00000019717	MAD_Dr_004_112115	11532	ENSDART00000004751	NA	NA	58136	NA	NA	NA	NA	ZDB-GENE-000405-5	pbx2	1	5	NA	NA	0.0009	1.01256
ENSDARG00000041252	MAD_Dr_004_112136	11553	OTTDART00000026087	NA	NA	324754	NA	NA	NA	NA	ZDB-GENE-050522-188	gemin4	3	5	NA	NA	-0.0006	1.03879
ENSDARG00000073872	MAD_Dr_004_112154	11571	OTTDART00000025978	NA	NA	30677	NA	NA	NA	NA	ZDB-GENE-000210-10	tpst1	1	3	NA	NA	-0.0025	1.14313
ENSDARG00000042116	MAD_Dr_004_112163	11580	OTTDART00000038618	NA	NA	334149	NA	NA	NA	NA	ZDB-GENE-030131-6081	trim35-40	1	5	NA	NA	0.0015	1.05546
ENSDARG00000062148	MAD_Dr_004_112227	11641	OTTDART00000033828	NA	NA	571373	NA	NA	NA	NA	ZDB-GENE-070912-345	si:dkey-100n23.3	1	5	NA	NA	-0.0001	1.00699
ENSDARG00000041340	MAD_Dr_004_112237	11651	ENSDART00000060594	NA	NA	797002	NA	NA	NA	NA	ZDB-GENE-050320-40	zgc:110255	1	5	NA	NA	0.0013	1.04102
ENSDARG00000042247	MAD_Dr_004_112238	11652	ENSDART00000061958	NA	NA	335519	NA	NA	NA	NA	ZDB-GENE-030131-7459	ppiab	1	7	NA	NA	0.0073	1.39331
ENSDARG00000037835	MAD_Dr_004_112290	11702	Dr.132213	NA	NA	436826	NA	Dr.132213	polr3k	polymerase (RNA) III (DNA directed) polypeptide K	ZDB-GENE-040718-291	polr3k	1	7	NA	NA	0.0025	1.13686
ENSDARG00000019707	MAD_Dr_004_112326	11734	OTTDART00000043334	NA	NA	447888	NA	NA	NA	NA	ZDB-GENE-040912-53	zgc:101748	1	7	NA	NA	0.002	1.09572
ENSDARG00000005867	MAD_Dr_004_112384	11792	ENSDART00000088023	NA	NA	555764	NA	NA	NA	NA	ZDB-GENE-070117-2447	gon4l	1	5	NA	NA	-0.0011	1.06172
ENSDARG00000035650	MAD_Dr_004_112386	11794	OTTDART00000025634	NA	NA	58003	NA	NA	NA	NA	ZDB-GENE-000607-65	evla	2	5	NA	NA	-0.0001	1.06275
ENSDARG00000055589	MAD_Dr_004_112391	11799	OTTDART00000028514	NA	NA	541368	NA	NA	NA	NA	ZDB-GENE-050320-61	s100t	1	5	NA	NA	-0.0001	1.17017
ENSDARG00000039777	MAD_Dr_004_112472	11877	OTTDART00000045081 ; OTTDART00000045080	NA	NA	550446	NA	NA	NA	NA	ZDB-GENE-050417-268	ss18l2	1	7	NA	NA	0.0044	1.06541
ENSDARG00000055588	MAD_Dr_004_112478	11883	OTTDART00000025775	NA	NA	445474	NA	NA	NA	NA	ZDB-GENE-040818-1	stat5b	3	2	NA	NA	-0.0018	1.11231
ENSDARG00000003818	MAD_Dr_004_112486	11891	NM_213161.1 ; Dr.150253	NM_213161.1	prkag1	406440	protein kinase, AMP-activated, gamma 1 non-catalyt	Dr.150253	prkag1	protein kinase, AMP-activated, gamma 1 non-catalyt	ZDB-GENE-040426-2188	prkag1	1	7	NA	NA	0.0068	1.41131
ENSDARG00000053439	MAD_Dr_004_112560	11963	Dr.75190	NA	NA	321948	NA	Dr.75190	wu:fj67d06	wu:fj67d06	ZDB-GENE-120926-1	sec24a	1	7	NA	NA	0.0024	1.14903
ENSDARG00000093524	MAD_Dr_004_112686	12082	OTTDART00000034136	NA	NA	-	NA	NA	NA	NA	ZDB-GENE-070912-656	si:dkeyp-55c8.4	1	2	NA	NA	-0.0024	1.14857
ENSDARG00000030781	MAD_Dr_004_112755	12146	OTTDART00000023536	NA	NA	445288	NA	NA	NA	NA	ZDB-GENE-040808-64	acads	1	5	NA	NA	0.0011	1.04523
ENSDARG00000093511	MAD_Dr_004_112834	12220	OTTDART00000023077	NA	NA	8388607	NA	NA	NA	NA	ZDB-GENE-060526-228	si:dkey-184n3.2	1	2	NA	NA	-0.0059	1.38885
ENSDARG00000075212	MAD_Dr_004_112843	12229	OTTDART00000033140	NA	NA	798174	NA	NA	NA	NA	ZDB-GENE-070912-276	11-Mar	1	5	NA	NA	0.0001	1.01198
ENSDARG00000092689	MAD_Dr_004_112845	12230	OTTDART00000035264	NA	NA	-	NA	NA	NA	NA	ZDB-GENE-081105-123	si:rp71-15d4.6	1	5	NA	NA	0.0001	1.07529
ENSDARG00000069386	MAD_Dr_004_112848	12233	OTTDART00000037517	NA	NA	8388607	NA	NA	NA	NA	ZDB-GENE-031110-2	mtg1	1	5	NA	NA	0.0004	1.04135
ENSDARG00000061553	MAD_Dr_004_112875	12258	ENSDART00000087909	NA	NA	768199	NA	NA	NA	NA	ZDB-GENE-061013-692	tmem246	1	3	NA	NA	-0.002	1.14002
ENSDARG00000059484	MAD_Dr_004_112904	12287	OTTDART00000023309	NA	NA	562138	NA	NA	NA	NA	ZDB-GENE-070209-59	hip1rb	1	8	NA	NA	0.0028	1.09847
ENSDARG00000095182	MAD_Dr_004_112972	12353	OTTDART00000022696	NA	NA	-	NA	NA	NA	NA	ZDB-GENE-060526-112	si:ch211-220b11.4	1	5	NA	NA	-0.0014	1.10343
ENSDARG00000036653	MAD_Dr_004_113042	12417	OTTDART00000008040	NA	NA	606673	NA	NA	NA	NA	NA	NA	1	5	NA	NA	0.0002	1.01271
ENSDARG00000027824	MAD_Dr_004_113191	12558	ENSDART00000025550	NA	NA	-	NA	NA	NA	NA	ZDB-GENE-040624-2	top1mt	1	8	NA	NA	0.0038	1.2808
ENSDARG00000039005	MAD_Dr_004_113194	12561	NM_001002742.1	NM_001002742.1	trappc1	437015	trafficking protein particle complex 1	NA	NA	NA	ZDB-GENE-040718-242	trappc1	1	7	NA	NA	0.0073	1.34729
ENSDARG00000032970	MAD_Dr_004_113262	12628	OTTDART00000015735	NA	NA	326975	NA	NA	NA	NA	ZDB-GENE-030131-5175	cox4i1	1	7	NA	NA	0.0037	1.17777
ENSDARG00000068305	MAD_Dr_004_113269	12635	OTTDART00000045590	NA	NA	751639	NA	NA	NA	NA	ZDB-GENE-060825-75	mrps14	1	3	NA	NA	-0.0043	1.10469
ENSDARG00000033143	MAD_Dr_004_113277	12643	Dr.79365	NA	NA	436782	NA	Dr.79365	zgc:92824	zgc:92824	ZDB-GENE-040718-214	supt4h1	3	6	NA	NA	0.0025	1.13984
ENSDARG00000041011	MAD_Dr_004_113279	12644	Dr.82141	NA	NA	798703	NA	Dr.82141	NA	NA	NA	NA	1	5	NA	NA	0.0013	1.05449
ENSDARG00000061235	MAD_Dr_004_113332	12697	OTTDART00000037593	NA	NA	751635	NA	NA	NA	NA	ZDB-GENE-030131-6586	alg5	1	3	NA	NA	-0.0046	1.24018
ENSDARG00000003206	MAD_Dr_004_113338	12703	OTTDART00000042518	NA	NA	449542	NA	NA	NA	NA	ZDB-GENE-040930-2	chchd6a	1	2	NA	NA	-0.0095	1.4154
ENSDARG00000077740	MAD_Dr_004_113340	12705	OTTDART00000043304	NA	NA	-	NA	NA	NA	NA	ZDB-GENE-091204-128	b3galtlb	1	5	NA	NA	-0.0005	1.05592
ENSDARG00000011272	MAD_Dr_004_113342	12707	ENSDART00000004075	NA	NA	393731	NA	NA	NA	NA	ZDB-GENE-040426-1726	uqcc2	1	9	96	NA	0.0053	1.07362
ENSDARG00000074297	MAD_Dr_004_113350	12713	OTTDART00000026352	NA	NA	406393	NA	NA	NA	NA	ZDB-GENE-040426-2125	slc25a28	3	4	NA	NA	-0.0029	1.16766
ENSDARG00000026448	MAD_Dr_004_113405	12763	ENSDART00000033904	NA	NA	797134	NA	NA	NA	NA	ZDB-GENE-021217-1	med29	1	5	NA	NA	0.0006	1.01986
ENSDARG00000092870	MAD_Dr_004_113455	12812	OTTDART00000033825	NA	NA	-	NA	NA	NA	NA	ZDB-GENE-070912-346	si:dkey-100n23.4	1	8	NA	NA	0.0046	1.23984
ENSDARG00000086416	MAD_Dr_004_113459	12816	OTTDART00000043132	NA	NA	8388607	NA	NA	NA	NA	ZDB-GENE-091207-2	med11	1	5	NA	NA	0	1.03437
ENSDARG00000013777	MAD_Dr_004_113524	12879	NM_001014320.1 ; OTTDART00000015794	NM_001014320.1	ppp1r13l	541507	protein phosphatase 1, regulatory (inhibitor) subu	NA	NA	NA	ZDB-GENE-050327-33	ppp1r13l	1	3	NA	NA	-0.0066	1.46924
ENSDARG00000004937	MAD_Dr_004_113526	12881	OTTDART00000038556	NA	NA	563708	NA	NA	NA	NA	ZDB-GENE-030219-158	skp2	1	5	NA	NA	-0.0002	1.01795
ENSDARG00000045355	MAD_Dr_004_113527	12882	OTTDART00000039216	NA	NA	447935	NA	NA	NA	NA	ZDB-GENE-040912-120	tceb1a	1	5	NA	NA	-0.0006	1.01719
ENSDARG00000025326	MAD_Dr_004_113530	12885	ENSDART00000043555	NA	NA	337084	NA	NA	NA	NA	ZDB-GENE-030131-9028	myl12.2	1	5	NA	NA	-0.0003	1.00818
ENSDARG00000019060	MAD_Dr_004_113542	12896	OTTDART00000044016	NA	NA	394098	NA	NA	NA	NA	ZDB-GENE-040426-787	snx12	1	8	NA	NA	0.0048	1.22304
ENSDARG00000052429	MAD_Dr_004_113562	12916	ENSDART00000074285	NA	NA	563028	NA	NA	NA	NA	ZDB-GENE-070112-1292	syngr2a	1	8	NA	NA	0.0028	1.15637
ENSDARG00000014898	MAD_Dr_004_113666	13015	OTTDART00000013419	NA	NA	192325	NA	NA	NA	NA	ZDB-GENE-020419-31	ncbp2	1	5	NA	NA	0.0007	1.00051
ENSDARG00000092291	MAD_Dr_004_113670	13018	OTTDART00000022020 ; OTTDART00000033167	NA	NA	-	NA	NA	NA	NA	ZDB-GENE-091118-132	si:ch211-281g2.3	1	5	NA	NA	0.0007	1.02771
ENSDARG00000095179	MAD_Dr_004_113684	13031	OTTDART00000045678	NA	NA	-	NA	NA	NA	NA	ZDB-GENE-091204-440	si:ch211-235f1.3	3	2	NA	NA	-0.0018	1.55082
ENSDARG00000017084	MAD_Dr_004_113685	13032	ENSDART00000009411	NA	NA	445383	NA	NA	NA	NA	ZDB-GENE-040720-3	bud31	1	5	NA	NA	-0.0011	1.06128
ENSDARG00000092341	MAD_Dr_004_113739	13085	OTTDART00000001384	NA	NA	368426	NA	NA	NA	NA	ZDB-GENE-030616-68	si:rp71-3c13.3	1	7	NA	NA	0.0034	1.06406
ENSDARG00000092305	MAD_Dr_004_113816	13158	OTTDART00000026091	NA	NA	8388607	NA	NA	NA	NA	ZDB-GENE-030131-5881	poldip2	1	5	NA	NA	-0.0015	1.06188
ENSDARG00000053684	MAD_Dr_004_113821	13163	OTTDART00000037827	NA	NA	321664	NA	NA	NA	NA	ZDB-GENE-030131-383	aldob	1	8	NA	NA	0.0031	1.13705
ENSDARG00000045352	MAD_Dr_004_113883	13224	OTTDART00000028920	NA	NA	792225	NA	NA	NA	NA	ZDB-GENE-040426-1065	cst14a	1	7	NA	NA	0.0022	1.06193
ENSDARG00000038212	MAD_Dr_004_113889	13229	NM_213417.1	NM_213417.1	ndufa4l	406726	NADH dehydrogenase (ubiquinone) 1 alpha subcomplex	NA	NA	NA	ZDB-GENE-040426-2756	ndufa4l	1	5	NA	NA	0.0005	1.06485
ENSDARG00000039943	MAD_Dr_004_114003	13341	ENSDART00000058424	NA	NA	777768	NA	NA	NA	NA	ZDB-GENE-061110-129	fam46ba	1	2	NA	NA	-0.0123	1.81458
ENSDARG00000034070	MAD_Dr_004_114020	13357	OTTDART00000042269	NA	NA	386638	NA	NA	NA	NA	ZDB-GENE-031030-8	cyp2aa3	1	7	NA	NA	0.0164	1.91376
ENSDARG00000069763	MAD_Dr_004_114033	13369	OTTDART00000025780 ; ENSDART00000101770 ; NM_001126461.1 ; Dr.11545	NM_001126461.1	etv5	337626	ets variant gene 5 (ets-related molecule)	Dr.11545	etv5	ets variant gene 5 (ets-related molecule)	ZDB-GENE-030131-9572	etv5a	1	5	NA	NA	0.0004	1.01948
ENSDARG00000078457	MAD_Dr_004_114091	13422	OTTDART00000012037 ; OTTDART00000012036 ; OTTDART00000012035	NA	NA	562807	NA	NA	NA	NA	ZDB-GENE-030131-6052	si:ch211-250e5.16	1	2	NA	NA	-0.0063	1.19167
ENSDARG00000043209	MAD_Dr_004_114096	13427	OTTDART00000028629	NA	NA	406690	NA	NA	NA	NA	ZDB-GENE-040426-2476	nsun5	1	7	NA	NA	0.0018	1.09896
ENSDARG00000093019	MAD_Dr_004_114099	13430	OTTDART00000034864 ; OTTDART00000034863	NA	NA	8388607	NA	NA	NA	NA	ZDB-GENE-081104-440	si:dkey-83k24.5	1	5	NA	NA	0.0008	1.0712
ENSDARG00000056008	MAD_Dr_004_114102	13433	ENSDART00000078423	NA	NA	406301	NA	NA	NA	NA	ZDB-GENE-040426-1966	atp5g1	1	3	NA	NA	-0.0024	1.13829
ENSDARG00000095543	MAD_Dr_004_114110	13440	OTTDART00000044744	NA	NA	8388607	NA	NA	NA	NA	ZDB-GENE-030131-9667	si:dkey-27i16.2	3	5	NA	NA	-0.001	1.05301
ENSDARG00000071046	MAD_Dr_004_114245	13570	OTTDART00000012600	NA	NA	795943	NA	NA	NA	NA	ZDB-GENE-050208-445	bbip1	1	8	NA	NA	0.0022	1.09821
ENSDARG00000005015	MAD_Dr_004_114327	13643	OTTDART00000035665	NA	NA	337214	NA	NA	NA	NA	ZDB-GENE-030131-9158	zgc:66430	1	3	NA	NA	-0.0035	1.24766
ENSDARG00000020679	MAD_Dr_004_114373	13688	OTTDART00000027895	NA	NA	553713	NA	NA	NA	NA	ZDB-GENE-030131-7860	clpp	1	2	NA	NA	-0.0041	1.10311
ENSDARG00000071468	MAD_Dr_004_114377	13692	OTTDART00000014036	NA	NA	8388607	NA	NA	NA	NA	ZDB-GENE-050208-381	mrpl54	3	7	NA	NA	0.0035	1.18032
ENSDARG00000031911	MAD_Dr_004_114391	13705	OTTDART00000035728	NA	NA	8388607	NA	NA	NA	NA	NA	NA	1	8	NA	NA	0.0081	1.65185
ENSDARG00000078654	MAD_Dr_004_114442	13755	OTTDART00000042688	NA	NA	-	NA	NA	NA	NA	ZDB-GENE-030131-9652	tpx2	1	5	NA	NA	0.0017	1.01552
ENSDARG00000021885	MAD_Dr_004_114444	13757	ENSDART00000038120	NA	NA	-	NA	NA	NA	NA	NA	NA	1	5	NA	NA	-0.0013	1.01589
ENSDARG00000022891	MAD_Dr_004_114446	13759	ENSDART00000030435	NA	NA	557610	NA	NA	NA	NA	ZDB-GENE-080303-32	zgc:175214	1	8	NA	NA	0.0049	1.2737
ENSDARG00000071196	MAD_Dr_004_114449	13762	ENSDART00000105095 ; OTTDART00000036594	NA	NA	447845	NA	NA	NA	NA	ZDB-GENE-040912-149	sdprb	1	7	NA	NA	0.0098	1.42721
ENSDARG00000014003	MAD_Dr_004_114466	13776	ENSDART00000022043	NA	NA	-	NA	NA	NA	NA	ZDB-GENE-030131-9447	stard8	1	7	NA	NA	0.0065	1.28186
ENSDARG00000040695	MAD_Dr_004_114523	13832	OTTDART00000028404	NA	NA	445077	NA	NA	NA	NA	ZDB-GENE-040801-210	fkbp14	1	5	NA	NA	-0.0017	1.0761
ENSDARG00000019230	MAD_Dr_004_114525	13834	OTTDART00000030242	NA	NA	337010	NA	NA	NA	NA	ZDB-GENE-031001-9	rpl7a	1	7	NA	NA	0.0034	1.16812
ENSDARG00000041703	MAD_Dr_004_114592	13897	OTTDART00000012164	NA	NA	567029	NA	NA	NA	NA	ZDB-GENE-030429-36	rrbp1b	1	5	NA	NA	0.0004	1.01261
ENSDARG00000063908	MAD_Dr_004_114595	13900	ENSDART00000093609	NA	NA	140540	NA	NA	NA	NA	ZDB-GENE-011205-15	mt-co2	1	5	NA	NA	0.0008	1.17697
ENSDARG00000043509	MAD_Dr_004_114597	13902	NM_001002139.1	NM_001002139.1	rpl11	415229	ribosomal protein L11	NA	NA	NA	ZDB-GENE-040625-147	rpl11	1	7	NA	NA	0.0031	1.17523
ENSDARG00000025535	MAD_Dr_004_114601	13906	OTTDART00000026890	NA	NA	323870	NA	NA	NA	NA	ZDB-GENE-030131-2590	clint1a	2	7	NA	NA	0.0051	1.27203
ENSDARG00000009209	MAD_Dr_004_114612	13917	ENSDART00000026195 ; NM_001098256.2 ; Dr.80699	NM_001098256.2	slc9a6a	792983	solute carrier family 9 (sodium/hydrogen exchanger	Dr.80699	slc9a6a	solute carrier family 9 (sodium/hydrogen exchanger	ZDB-GENE-070424-104	slc9a6a	1	2	NA	NA	-0.0056	1.20056
ENSDARG00000095038	MAD_Dr_004_114640	13944	OTTDART00000033352	NA	NA	-	NA	NA	NA	NA	ZDB-GENE-070912-540	si:dkey-48k17.29	1	3	NA	NA	-0.002	1.13572
ENSDARG00000013420	MAD_Dr_004_114644	13948	ENSDART00000012224	NA	NA	492481	NA	NA	NA	NA	ZDB-GENE-041114-42	rp9	1	6	NA	NA	0.0025	1.12141
ENSDARG00000044521	MAD_Dr_004_114715	14016	OTTDART00000024428	NA	NA	335370	NA	NA	NA	NA	ZDB-GENE-030131-7310	eef1b2	1	5	NA	NA	-0.0005	1.00813
ENSDARG00000043453	MAD_Dr_004_114716	14017	OTTDART00000026056	NA	NA	192297	NA	NA	NA	NA	ZDB-GENE-020419-12	rps5	1	7	NA	NA	0.0027	1.17222
ENSDARG00000042502	MAD_Dr_004_114779	14076	ENSDART00000062324 ; ENSDART00000108902	NA	NA	-	NA	NA	NA	NA	ZDB-GENE-050506-24	h2afvb	1	6	NA	NA	0.004	1.15362
ENSDARG00000055046	MAD_Dr_004_114780	14077	OTTDART00000039111	NA	NA	556869	NA	NA	NA	NA	ZDB-GENE-081104-325	ponzr5	3	6	NA	NA	0.0051	1.26766
ENSDARG00000091138	MAD_Dr_004_114829	14123	ENSDART00000112016	NA	NA	-	NA	NA	NA	NA	NA	NA	1	8	NA	NA	0.0022	1.119
ENSDARG00000044622	MAD_Dr_004_114861	14154	ENSDART00000065556	NA	NA	-	NA	NA	NA	NA	NA	NA	1	5	NA	NA	0.0004	1.02155
ENSDARG00000094563	MAD_Dr_004_114879	14169	OTTDART00000014699	NA	NA	8388607	NA	NA	NA	NA	ZDB-GENE-050420-78	si:dkey-4c15.6	1	5	NA	NA	-0.0016	1.04301
ENSDARG00000039543	MAD_Dr_004_114894	14184	ENSDART00000057774	NA	NA	751746	NA	NA	NA	NA	ZDB-GENE-060825-59	mrps6	1	7	NA	NA	0.0031	1.16566
ENSDARG00000031981	MAD_Dr_004_114943	14231	ENSDART00000046050	NA	NA	393787	NA	NA	NA	NA	ZDB-GENE-040426-1787	pcbd1	1	5	NA	NA	-0.0015	1.14405
ENSDARG00000092633	MAD_Dr_004_114987	14271	OTTDART00000023009	NA	NA	-	NA	NA	NA	NA	ZDB-GENE-060531-83	si:dkey-193h7.5	1	5	NA	NA	0.001	1.05835
ENSDARG00000092748	MAD_Dr_004_114992	14276	OTTDART00000034804 ; OTTDART00000023428 ; OTTDART00000015510 ; OTTDART00000006038	NA	NA	613159	NA	NA	NA	NA	ZDB-GENE-081104-58	si:ch211-255g12.5	1	5	NA	NA	0.0006	1.07183
ENSDARG00000063911	MAD_Dr_004_115001	14285	ENSDART00000093612	NA	NA	140519	NA	NA	NA	NA	ZDB-GENE-011205-18	mt-atp6	1	5	NA	NA	-0.0002	1.04678
ENSDARG00000079018	MAD_Dr_004_115078	14357	OTTDART00000001845	NA	NA	368863	NA	NA	NA	NA	ZDB-GENE-030616-419	fkbp3	1	7	NA	NA	0.0051	1.17053
ENSDARG00000076511	MAD_Dr_004_115132	14410	NM_001130697.1	NM_001130697.1	zgc:195154	793949	zgc:195154	NA	NA	NA	ZDB-GENE-030131-8304	tmsb4x	1	7	NA	NA	0.0063	1.31489
ENSDARG00000092207	MAD_Dr_004_115170	14447	OTTDART00000023669	NA	NA	-	NA	NA	NA	NA	ZDB-GENE-061009-36	si:dkey-165i8.5	1	5	NA	NA	-0.0009	1.11751
ENSDARG00000092492	MAD_Dr_004_115245	14518	OTTDART00000013530	NA	NA	-	NA	NA	NA	NA	ZDB-GENE-060503-818	si:dkey-237i9.6	1	5	NA	NA	0.0011	1.01029
ENSDARG00000043718	MAD_Dr_004_115273	14545	OTTDART00000016367	NA	NA	562515	NA	NA	NA	NA	ZDB-GENE-060503-897	si:dkey-114g7.4	3	6	NA	NA	0.0019	1.09918
ENSDARG00000090054	MAD_Dr_004_115305	14575	Dr.153570	NA	NA	-	NA	Dr.153570	NA	NA	NA	NA	1	8	NA	NA	0.0028	1.15166
ENSDARG00000093372	MAD_Dr_004_115315	14584	OTTDART00000034957	NA	NA	-	NA	NA	NA	NA	ZDB-GENE-081105-98	si:dkey-258f14.6	1	7	NA	NA	0.0028	1.18324
ENSDARG00000056099	MAD_Dr_004_115325	14593	ENSDART00000112714	NA	NA	751713	NA	NA	NA	NA	ZDB-GENE-041001-144	gtf2h5	1	3	NA	NA	-0.0028	1.17528
ENSDARG00000056162	MAD_Dr_004_115362	14629	OTTDART00000012260	NA	NA	-	NA	NA	NA	NA	ZDB-GENE-050208-758	nr2c2ap	1	1	NA	125	-0.0105	1.41117
ENSDARG00000092205	MAD_Dr_004_115367	14633	OTTDART00000035747	NA	NA	8388607	NA	NA	NA	NA	ZDB-GENE-081105-21	si:dkey-114b16.4	1	7	NA	NA	0.0032	1.18415
ENSDARG00000038067	MAD_Dr_004_115371	14637	ENSDART00000055491	NA	NA	563633	NA	NA	NA	NA	ZDB-GENE-030131-1830	smurf2	1	3	NA	NA	-0.0046	1.18792
ENSDARG00000059983	MAD_Dr_004_115449	14713	OTTDART00000037842	NA	NA	562478	NA	NA	NA	NA	ZDB-GENE-070209-211	zufsp	1	1	NA	48	-0.0087	1.15832
ENSDARG00000077777	MAD_Dr_004_115455	14719	ENSDART00000104475	NA	NA	793949	NA	NA	NA	NA	ZDB-GENE-030131-8304	tmsb4x	1	7	NA	NA	0.006	1.28718
ENSDARG00000017906	MAD_Dr_004_115458	14721	NM_001024403.1	NM_001024403.1	cox5aa	554101	cytochrome c oxidase subunit Vaa	NA	NA	NA	ZDB-GENE-050522-133	cox5aa	1	7	NA	NA	0.0022	1.12349
ENSDARG00000077498	MAD_Dr_004_115461	14724	NM_001134868.2 ; OTTDART00000012015	NM_001134868.2	NA	798039	NA	NA	NA	NA	NA	NA	1	3	NA	NA	-0.0056	1.34342
ENSDARG00000031435	MAD_Dr_004_115462	14725	NM_200023.1	NM_200023.1	zgc:56493	336637	zgc:56493	NA	NA	NA	ZDB-GENE-030131-8581	zgc:56493	1	6	NA	NA	0.0018	1.10578
ENSDARG00000019345	MAD_Dr_004_115520	14779	OTTDART00000026004	NA	NA	334300	NA	NA	NA	NA	ZDB-GENE-030131-6232	mark3	1	4	NA	NA	-0.004	1.23591
ENSDARG00000068992	MAD_Dr_004_115575	14829	OTTDART00000009645	NA	NA	573376	NA	NA	NA	NA	ZDB-GENE-990415-92	hspa8	1	7	NA	NA	0.0031	1.12167
ENSDARG00000078365	MAD_Dr_004_115584	14837	ENSDART00000059260	NA	NA	-	NA	NA	NA	NA	NA	NA	1	1	NA	152	-0.0019	1.08024
ENSDARG00000038635	MAD_Dr_004_115609	14855	NM_001017700.1 ; ENSDART00000056405	NM_001017700.1	magoh	100005893	mago-nashi homolog, proliferation-associated (Dros	NA	NA	NA	ZDB-GENE-041216-1	magoh	1	5	NA	NA	-0.0005	1.09128
ENSDARG00000043046	MAD_Dr_004_115670	14913	Dr.76970	NA	NA	322181	NA	Dr.76970	im:7146436	im:7146436	ZDB-GENE-030131-900	fbxl5	3	5	NA	NA	-0.0014	1.07851
ENSDARG00000016754	MAD_Dr_004_115732	14972	OTTDART00000043532	NA	NA	394029	NA	NA	NA	NA	ZDB-GENE-040426-962	tbca	1	3	NA	NA	-0.0027	1.16518
ENSDARG00000015998	MAD_Dr_004_115735	14975	ENSDART00000110507	NA	NA	436999	NA	NA	NA	NA	ZDB-GENE-030131-1665	wdhd1	1	5	NA	NA	-0.0005	1.00161
ENSDARG00000032725	MAD_Dr_004_115739	14979	NM_200502.1 ; ENSDART00000050809	NM_200502.1	zgc:66168	337810	zgc:66168	NA	NA	NA	ZDB-GENE-030131-10018	rps27a	1	7	NA	NA	0.0031	1.19026
ENSDARG00000040717	MAD_Dr_004_115745	14985	Dr.84230	NA	NA	558777	NA	Dr.84230	macc1	metastasis associated in colon cancer 1	ZDB-GENE-091006-3	macc1	2	6	NA	NA	0.0067	1.29006
ENSDARG00000063194	MAD_Dr_004_115766	15006	OTTDART00000037272	NA	NA	560688	NA	NA	NA	NA	ZDB-GENE-060929-440	lin54	1	8	NA	NA	0.0036	1.00665
ENSDARG00000020008	MAD_Dr_004_115858	15089	OTTDART00000022524	NA	NA	327197	NA	NA	NA	NA	ZDB-GENE-030131-5408	vcp	1	7	NA	NA	0.0023	1.07786
ENSDARG00000063341	MAD_Dr_004_115860	15091	OTTDART00000023764 ; ENSDART00000092479	NA	NA	555997	NA	NA	NA	NA	ZDB-GENE-061207-34	si:ch211-284b7.3	1	8	NA	NA	0.0041	1.16109
ENSDARG00000010244	MAD_Dr_004_115879	15110	OTTDART00000039289 ; OTTDART00000039290	NA	NA	735250	NA	NA	NA	NA	ZDB-GENE-060804-3	rpl22l1	1	8	NA	NA	0.0037	1.19733
ENSDARG00000093795	MAD_Dr_004_115929	15159	OTTDART00000044966	NA	NA	-	NA	NA	NA	NA	ZDB-GENE-091204-261	si:dkey-30k5.1	1	5	NA	NA	0.0003	1.14171
ENSDARG00000093678	MAD_Dr_004_115994	15222	OTTDART00000044971	NA	NA	-	NA	NA	NA	NA	ZDB-GENE-091204-389	si:dkey-102m7.3	1	5	NA	NA	0.0012	1.13661
ENSDARG00000076568	MAD_Dr_004_116064	15284	ENSDART00000059013	NA	NA	791986	NA	NA	NA	NA	ZDB-GENE-040718-260	sec61b	1	5	NA	NA	0.0015	1.06743
ENSDARG00000016122	MAD_Dr_004_116067	15286	OTTDART00000006173	NA	NA	563207	NA	NA	NA	NA	ZDB-GENE-081110-2	ptrhd1	1	7	NA	NA	0.0041	1.2398
ENSDARG00000076283	MAD_Dr_004_116071	15289	Dr.75875	NA	NA	327011	NA	Dr.75875	snrpd3l	small nuclear ribonucleoprotein D3 polypeptide, li	ZDB-GENE-030131-5219	snrpd3l	1	7	NA	NA	0.002	1.07916
ENSDARG00000075842	MAD_Dr_004_116114	15332	OTTDART00000042593	NA	NA	556667	NA	NA	NA	NA	ZDB-GENE-090313-46	pigt	1	5	NA	NA	-0.0009	1.01218
ENSDARG00000032985	MAD_Dr_004_116116	15334	NM_001020680.1	NM_001020680.1	zgc:112322	553709	zgc:112322	NA	NA	NA	ZDB-GENE-050522-129	mrpl27	1	5	NA	NA	0.0004	1.01131
ENSDARG00000068886	MAD_Dr_004_116122	15340	Dr.85340 ; OTTDART00000026427	NA	NA	394122	NA	Dr.85340	mrpl14	mitochondrial ribosomal protein L14	ZDB-GENE-040426-1066	mrpl14	1	5	NA	NA	0.0007	1.01943
ENSDARG00000041921	MAD_Dr_004_116197	15411	ENSDART00000061435	NA	NA	393727	NA	NA	NA	NA	ZDB-GENE-040426-1721	hsbp1b	1	5	NA	NA	0.0012	1.03197
ENSDARG00000078621	MAD_Dr_004_116219	15433	Dr.116699	NA	NA	558782	NA	Dr.116699	zgc:193742	zgc:193742	ZDB-GENE-081022-37	zgc:193742	1	7	NA	NA	0.0041	1.14145
ENSDARG00000058734	MAD_Dr_004_116252	15464	OTTDART00000023759	NA	NA	541344	NA	NA	NA	NA	ZDB-GENE-050320-35	prdx1	1	3	NA	NA	-0.0099	1.10255
ENSDARG00000094370	MAD_Dr_004_116256	15468	OTTDART00000034057	NA	NA	566620	NA	NA	NA	NA	ZDB-GENE-070912-37	si:ch211-125e6.13	1	3	NA	NA	-0.0047	1.14876
ENSDARG00000056181	MAD_Dr_004_116260	15472	OTTDART00000043389	NA	NA	30447	NA	NA	NA	NA	ZDB-GENE-990415-31	ncam1a	2	5	NA	NA	0	1.03396
ENSDARG00000036070	MAD_Dr_004_116268	15478	NM_001013554.1	NM_001013554.1	znrd1	541428	zinc ribbon domain containing 1	NA	NA	NA	ZDB-GENE-050320-131	znrd1	1	7	NA	NA	0.0035	1.1788
ENSDARG00000015866	MAD_Dr_004_116317	15522	ENSDART00000058964	NA	NA	322327	NA	NA	NA	NA	ZDB-GENE-030131-1046	apoa2	1	8	NA	NA	0.0086	1.42905
ENSDARG00000019239	MAD_Dr_004_116392	15591	OTTDART00000024911 ; NM_199659.2 ; Dr.76883 ; ENSDART00000013076	NM_199659.2	cul1a	323883	cullin 1a	Dr.76883	cul1a	cullin 1a	ZDB-GENE-030131-2603	cul1a	1	5	NA	NA	0.0015	1.05903
ENSDARG00000061413	MAD_Dr_004_116405	15604	ENSDART00000113928 ; ENSDART00000087553	NA	NA	560750	NA	NA	NA	NA	ZDB-GENE-030131-5259	sec23ip	1	3	NA	NA	-0.0049	1.25857
ENSDARG00000023299	MAD_Dr_004_116513	15704	ENSDART00000029133	NA	NA	321114	NA	NA	NA	NA	ZDB-GENE-030131-9670	nhp2l1b	1	5	NA	NA	0.0007	1.05039
ENSDARG00000045367	MAD_Dr_004_116516	15707	ENSDART00000113297	NA	NA	-	NA	NA	NA	NA	ZDB-GENE-030822-1	tuba1b	1	8	NA	NA	0.0063	1.26382
ENSDARG00000037570	MAD_Dr_004_116519	15710	NM_001003888.1	NM_001003888.1	zgc:136449	445412	zgc:136449	NA	NA	NA	ZDB-GENE-040930-4	polr1d	1	5	NA	NA	0.0012	1.03463
ENSDARG00000075747	MAD_Dr_004_116560	15749	OTTDART00000042842	NA	NA	-	NA	NA	NA	NA	ZDB-GENE-091116-62	zfyve16	1	1	NA	NA	-0.0054	1.34312
ENSDARG00000023950	MAD_Dr_004_116562	15751	ENSDART00000030125	NA	NA	393243	NA	NA	NA	NA	ZDB-GENE-040426-1114	znhit3	1	7	NA	NA	0.0059	1.44813
ENSDARG00000037914	MAD_Dr_004_116567	15756	XM_001920747.1 ; Dr.119293 ; OTTDART00000024738 ; OTTDART00000035551 ; XM_001337249.1 ; XM_001334995.2 ; Dr.109242 ; Dr.119583	XM_001920747.1	NA	-	NA	Dr.119293	NA	NA	ZDB-GENE-030828-6	znfl1	1	8	NA	NA	0.0086	1.64031
ENSDARG00000060679	MAD_Dr_004_116577	15765	XM_679337.2 ; Dr.106569	XM_679337.2	NA	558450	NA	Dr.106569	wu:fj66b06	wu:fj66b06	ZDB-GENE-030131-7828	kdm1a	1	7	NA	NA	0.003	1.12828
ENSDARG00000069865	MAD_Dr_004_116621	15809	OTTDART00000031139	NA	NA	-	NA	NA	NA	NA	NA	NA	1	2	NA	NA	-0.005	1.14754
ENSDARG00000059227	MAD_Dr_004_116630	15816	Dr.24261	NA	NA	554095	NA	Dr.24261	fabp1b	fatty acid binding protein 1b	ZDB-GENE-050522-96	fabp1b.1	1	7	NA	NA	0.0201	2.74544
ENSDARG00000039208	MAD_Dr_004_116683	15866	OTTDART00000030769	NA	NA	799570	NA	NA	NA	NA	ZDB-GENE-030131-5511	nasp	1	3	NA	NA	-0.0034	1.27263
ENSDARG00000070623	MAD_Dr_004_116740	15922	OTTDART00000032452	NA	NA	550394	NA	NA	NA	NA	ZDB-GENE-070117-2423	med10	1	3	NA	NA	-0.0049	1.22745
ENSDARG00000024785	MAD_Dr_004_116757	15938	OTTDART00000036242	NA	NA	567500	NA	NA	NA	NA	ZDB-GENE-060815-3	ctnna2	1	1	NA	NA	-0.0114	1.72874
ENSDARG00000063572	MAD_Dr_004_116835	16011	XM_681567.3 ; Dr.30707 ; OTTDART00000025874	XM_681567.3	NA	494479	NA	Dr.30707	perp	PERP, TP53 apoptosis effector	ZDB-GENE-050104-1	perp	1	7	NA	NA	0.0031	1.1374
ENSDARG00000041538	MAD_Dr_004_116858	16034	OTTDART00000016979	NA	NA	777746	NA	NA	NA	NA	ZDB-GENE-061110-52	mrps28	1	7	NA	NA	0.0029	1.1306
ENSDARG00000067690	MAD_Dr_004_116927	16093	ENSDART00000097494	NA	NA	798688	NA	NA	NA	NA	ZDB-GENE-070410-139	hint2	1	5	NA	NA	-0.0011	1.1077
ENSDARG00000068800	MAD_Dr_004_116928	16094	ENSDART00000099626	NA	NA	-	NA	NA	NA	NA	NA	NA	1	2	NA	NA	-0.0056	1.27365
ENSDARG00000079167	MAD_Dr_004_117007	16165	OTTDART00000044640	NA	NA	-	NA	NA	NA	NA	NA	NA	1	5	NA	NA	0.0008	1.00056
ENSDARG00000035120	MAD_Dr_004_117030	16187	ENSDART00000050847	NA	NA	-	NA	NA	NA	NA	NA	NA	1	7	NA	NA	0.0058	1.19143
ENSDARG00000007989	MAD_Dr_004_117055	16211	OTTDART00000036746	NA	NA	368667	NA	NA	NA	NA	ZDB-GENE-030616-588	nedd8	1	5	NA	NA	-0.0009	1.00985
ENSDARG00000078423	MAD_Dr_004_117059	16213	ENSDART00000110429	NA	NA	793726	NA	NA	NA	NA	ZDB-GENE-081022-97	zgc:194285	1	5	NA	NA	-0.0016	1.07793
ENSDARG00000016256	MAD_Dr_004_117064	16218	ENSDART00000026978	NA	NA	394120	NA	NA	NA	NA	ZDB-GENE-040426-792	nudt3a	1	5	NA	NA	-0.0013	1.09596
ENSDARG00000057973	MAD_Dr_004_117098	16251	OTTDART00000029797	NA	NA	550559	NA	NA	NA	NA	ZDB-GENE-050417-411	dph1	1	2	NA	NA	-0.0099	1.60702
ENSDARG00000054164	MAD_Dr_004_117114	16266	OTTDART00000029187	NA	NA	553580	NA	NA	NA	NA	ZDB-GENE-050522-390	zgc:110031	1	7	NA	NA	0.002	1.11715
ENSDARG00000076892	MAD_Dr_004_117117	16268	ENSDART00000111744	NA	NA	30083	NA	NA	NA	NA	ZDB-GENE-000210-33	nme2b.2	1	3	NA	NA	-0.0019	1.04304
ENSDARG00000003200	MAD_Dr_004_117119	16269	ENSDART00000008898	NA	NA	394072	NA	NA	NA	NA	ZDB-GENE-040426-1275	foxm1	1	5	NA	NA	-0.0004	1.08012
ENSDARG00000071601	MAD_Dr_004_117121	16271	NM_182938.1	NM_182938.1	pvalb9	360209	parvalbumin 9	NA	NA	NA	ZDB-GENE-030805-4	pvalb9	1	9	88	NA	0.0101	1.18717
ENSDARG00000028523	MAD_Dr_004_117171	16320	NM_200219.1	NM_200219.1	zgc:56259	393188	zgc:56259	NA	NA	NA	ZDB-GENE-040426-961	inip	1	5	NA	NA	-0.0015	1.12387
ENSDARG00000051718	MAD_Dr_004_117274	16417	XM_684666.2 ; ENSDART00000064400	XM_684666.2	NA	573073	NA	NA	NA	NA	ZDB-GENE-121214-122	si:ch211-113a14.24	1	5	NA	NA	-0.0007	1.02835
ENSDARG00000019383	MAD_Dr_004_117319	16461	OTTDART00000005157	NA	NA	567039	NA	NA	NA	NA	ZDB-GENE-030131-3647	cdc42bpb	1	3	NA	NA	-0.0072	1.347
ENSDARG00000093031	MAD_Dr_004_117325	16467	OTTDART00000033816	NA	NA	-	NA	NA	NA	NA	ZDB-GENE-081105-48	si:dkey-46k9.3	1	5	NA	NA	0	1.0468
ENSDARG00000092335	MAD_Dr_004_117452	16587	OTTDART00000004471	NA	NA	-	NA	NA	NA	NA	ZDB-GENE-041001-87	si:dkey-60a16.4	1	8	NA	NA	0.0019	1.16513
ENSDARG00000010113	MAD_Dr_004_117459	16593	ENSDART00000105176	NA	NA	393829	NA	NA	NA	NA	ZDB-GENE-040426-1858	ndufb8	1	7	NA	NA	0.0032	1.11006
ENSDARG00000014709	MAD_Dr_004_117503	16636	OTTDART00000021973	NA	NA	493609	NA	NA	NA	NA	ZDB-GENE-041121-1	grb2a	1	8	NA	NA	0.003	1.1734
ENSDARG00000075606	MAD_Dr_004_117620	16748	ENSDART00000113368	NA	NA	-	NA	NA	NA	NA	NA	NA	1	1	NA	NA	-0.0032	1.18118
ENSDARG00000070607	MAD_Dr_004_117623	16751	NM_001099257.1	NM_001099257.1	si:dkey-261i16.3	100093703	si:dkey-261i16.3	NA	NA	NA	ZDB-GENE-060503-821	mrpl36	1	5	NA	NA	0.0017	1.11398
ENSDARG00000002613	MAD_Dr_004_117687	16807	OTTDART00000023444	NA	NA	393196	NA	NA	NA	NA	ZDB-GENE-040426-977	rpa3	3	3	NA	NA	-0.0042	1.35941
ENSDARG00000002255	MAD_Dr_004_117769	16885	NM_001003987.1 ; Dr.141393	NM_001003987.1	zgc:92004	445478	zgc:92004	Dr.141393	zgc:92004	zgc:92004	ZDB-GENE-040822-8	epb41l3a	1	5	NA	NA	0.0015	1.05372
ENSDARG00000055524	MAD_Dr_004_117929	17038	ENSDART00000077895	NA	NA	503534	NA	NA	NA	NA	ZDB-GENE-050220-12	rnf7	1	7	NA	NA	0.0074	1.3256
ENSDARG00000077075	MAD_Dr_004_117936	17045	Dr.75992;2	NA	NA	564534	NA	Dr.75992	wu:fa56c09	wu:fa56c09	ZDB-GENE-070912-680	fastk	3	5	NA	NA	-0.0001	1.04243
ENSDARG00000026053	MAD_Dr_004_118070	17171	OTTDART00000032055	NA	NA	324585	NA	NA	NA	NA	ZDB-GENE-030131-3306	hltf	1	5	NA	NA	0.001	1.0442
ENSDARG00000088373	MAD_Dr_004_118111	17210	Dr.132061	NA	NA	-	NA	Dr.132061	NA	NA	NA	NA	3	7	NA	NA	0.0034	1.19157
ENSDARG00000041314	MAD_Dr_004_118134	17231	OTTDART00000028208	NA	NA	573021	NA	NA	NA	NA	ZDB-GENE-030131-8364	ndufb9	1	6	NA	NA	0.0034	1.27689
ENSDARG00000043336	MAD_Dr_004_118188	17283	ENSDART00000063618	NA	NA	550247	NA	NA	NA	NA	ZDB-GENE-050417-47	exosc7	1	3	NA	NA	-0.0023	1.1259
ENSDARG00000044125	MAD_Dr_004_118189	17284	OTTDART00000037066	NA	NA	436734	NA	NA	NA	NA	ZDB-GENE-040718-162	txn	1	9	80	NA	0.0213	1.73484
ENSDARG00000057556	MAD_Dr_004_118198	17293	NM_212760.1	NM_212760.1	zgc:65996	336641	zgc:65996	NA	NA	NA	ZDB-GENE-030131-8585	rpl17	1	7	NA	NA	0.0043	1.2216
ENSDARG00000033370	MAD_Dr_004_118253	17347	OTTDART00000022943 ; ENSDART00000044647	NA	NA	415236	NA	NA	NA	NA	ZDB-GENE-040625-159	zgc:86715	1	7	NA	NA	0.0029	1.13607
ENSDARG00000029533	MAD_Dr_004_118307	17399	OTTDART00000028264	NA	NA	445038	NA	NA	NA	NA	ZDB-GENE-040801-165	rpl18	1	5	NA	NA	0.0007	1.02971
ENSDARG00000063159	MAD_Dr_004_118421	17507	OTTDART00000036131 ; ENSDART00000111429	NA	NA	566871	NA	NA	NA	NA	ZDB-GENE-081105-41	si:dkey-32e23.4	1	2	NA	NA	-0.004	1.17091
ENSDARG00000035146	MAD_Dr_004_118509	17589	OTTDART00000022771	NA	NA	554099	NA	NA	NA	NA	ZDB-GENE-050522-120	polr2j	3	5	NA	NA	0.0009	1.06793
ENSDARG00000039675	MAD_Dr_004_118512	17592	ENSDART00000058001	NA	NA	405799	NA	NA	NA	NA	ZDB-GENE-040623-3	dact1	1	6	NA	NA	0.0048	1.23466
ENSDARG00000089426	MAD_Dr_004_118535	17613	Dr.78253;2	NA	NA	445391	NA	Dr.78253	nop10	NOP10 ribonucleoprotein homolog (yeast)	ZDB-GENE-041007-4	nop10	1	7	NA	NA	0.0023	1.09599
ENSDARG00000079036	MAD_Dr_004_118552	17628	Dr.116479;2	NA	NA	795031	NA	Dr.116479	NA	NA	ZDB-GENE-110131-2	si:dkeyp-11g8.3	3	8	NA	NA	0.006	1.3618
ENSDARG00000068940	MAD_Dr_004_118687	17761	OTTDART00000018947 ; ENSDART00000099891	NA	NA	767750	NA	NA	NA	NA	ZDB-GENE-051130-1	atp5ib	1	5	NA	NA	-0.0005	1.03006
ENSDARG00000091943	MAD_Dr_004_118697	17770	OTTDART00000043980	NA	NA	-	NA	NA	NA	NA	ZDB-GENE-091120-6	si:ch211-119c24.2	1	5	NA	NA	-0.001	1.12514
ENSDARG00000011219	MAD_Dr_004_118718	17790	OTTDART00000016062	NA	NA	378972	NA	NA	NA	NA	ZDB-GENE-031007-5	akt2	1	6	NA	NA	0.0021	1.09739
ENSDARG00000003869	MAD_Dr_004_118772	17838	OTTDART00000037765	NA	NA	436717	NA	NA	NA	NA	ZDB-GENE-040718-142	decr1	1	5	NA	NA	-0.0017	1.07873
ENSDARG00000022438	MAD_Dr_004_118825	17887	OTTDART00000035026	NA	NA	335774	NA	NA	NA	NA	ZDB-GENE-030131-7715	cox6a1	1	7	NA	NA	0.0061	1.30251
ENSDARG00000088382	MAD_Dr_004_118833	17895	ENSDART00000112810	NA	NA	-	NA	NA	NA	NA	NA	NA	1	3	NA	NA	-0.003	1.06
ENSDARG00000069807	MAD_Dr_004_118836	17897	NM_001077563.1 ; Dr.80439	NM_001077563.1	zdhhc18	564062	zinc finger, DHHC-type containing 18	Dr.80439	zdhhc18	zinc finger, DHHC-type containing 18	ZDB-GENE-060929-424	zdhhc18a	1	3	NA	NA	-0.0105	1.62433
ENSDARG00000034518	MAD_Dr_004_118929	17980	OTTDART00000044696	NA	NA	449878	NA	NA	NA	NA	ZDB-GENE-041008-138	trdmt1	3	2	NA	NA	-0.0028	1.06227
ENSDARG00000093051	MAD_Dr_004_118984	18030	OTTDART00000023628	NA	NA	-	NA	NA	NA	NA	ZDB-GENE-070705-233	si:ch73-27e22.5	1	8	NA	NA	0.0031	1.10313
ENSDARG00000095069	MAD_Dr_004_119055	18097	OTTDART00000020046	NA	NA	-	NA	NA	NA	NA	ZDB-GENE-060503-928	si:dkey-74i2.2	1	8	NA	NA	0.0035	1.11455
ENSDARG00000057430	MAD_Dr_004_119097	18136	ENSDART00000057959	NA	NA	-	NA	NA	NA	NA	ZDB-GENE-050417-401	atg16l1	1	3	NA	NA	-0.0097	1.64001
ENSDARG00000054533	MAD_Dr_004_119181	18216	Dr.77625	NA	NA	403063	NA	Dr.77625	araf	v-raf murine sarcoma 3611 viral oncogene homolog	ZDB-GENE-050102-2	araf	2	8	NA	NA	0.0054	1.28185
ENSDARG00000091889	MAD_Dr_004_119197	18231	OTTDART00000034407	NA	NA	-	NA	NA	NA	NA	ZDB-GENE-081105-74	si:dkey-225d17.2	1	5	NA	NA	-0.0004	1.10063
ENSDARG00000075508	MAD_Dr_004_119222	18252	XM_694070.2 ; XM_001337473.1	XM_694070.2	NA	-	NA	NA	NA	NA	NA	NA	1	5	NA	NA	-0.0001	1.01753
ENSDARG00000061527	MAD_Dr_004_119224	18253	NM_001045448.1	NM_001045448.1	nxt2	751738	nuclear transport factor 2-like export factor 2	NA	NA	NA	ZDB-GENE-050521-1	nxt2	1	5	NA	NA	0.001	1.06253
ENSDARG00000013122	MAD_Dr_004_119320	18343	ENSDART00000006703	NA	NA	406750	NA	NA	NA	NA	ZDB-GENE-040426-2788	maf1	1	5	NA	NA	0.0001	1.00968
ENSDARG00000074105	MAD_Dr_004_119346	18367	NM_001110169.1	NM_001110169.1	zgc:171957	795693	zgc:171957	NA	NA	NA	ZDB-GENE-071004-10	zgc:171957	1	2	NA	NA	-0.002	1.0384
ENSDARG00000028173	MAD_Dr_004_119385	18405	OTTDART00000024590	NA	NA	566075	NA	NA	NA	NA	ZDB-GENE-051101-2	slc4a2a	3	2	NA	NA	-0.0025	1.01386
ENSDARG00000052840	MAD_Dr_004_119406	18420	OTTDART00000022440	NA	NA	573689	NA	NA	NA	NA	ZDB-GENE-050522-421	ndufs4	2	8	NA	NA	0.0045	1.22696
ENSDARG00000020192	MAD_Dr_004_119522	18530	OTTDART00000024151	NA	NA	406353	NA	NA	NA	NA	ZDB-GENE-040426-2044	cdc20	1	3	NA	NA	-0.0051	1.21662
ENSDARG00000006427	MAD_Dr_004_119585	18590	ENSDART00000027973	NA	NA	30708	NA	NA	NA	NA	ZDB-GENE-991019-5	fabp2	1	9	97	NA	0.0339	2.02615
ENSDARG00000075984	MAD_Dr_004_119655	18650	ENSDART00000109889	NA	NA	799177	NA	NA	NA	NA	NA	NA	2	1	NA	142	-0.0084	1.40433
ENSDARG00000012261	MAD_Dr_004_119676	18670	ENSDART00000017172 ; OTTDART00000027379	NA	NA	393480	NA	NA	NA	NA	ZDB-GENE-040426-1569	eftud2	1	7	NA	NA	0.0027	1.12945
ENSDARG00000055655	MAD_Dr_004_119748	18734	OTTDART00000038193	NA	NA	246726	NA	NA	NA	NA	ZDB-GENE-030826-2	birc5b	1	3	NA	NA	-0.0097	1.55086
ENSDARG00000014571	MAD_Dr_004_119767	18752	ENSDART00000038495	NA	NA	100333945	NA	NA	NA	NA	ZDB-GENE-980526-362	ctnnb1	1	7	NA	NA	0.002	1.10063
ENSDARG00000089627	MAD_Dr_004_119886	18862	OTTDART00000015843 ; OTTDART00000015854	NA	NA	-	NA	NA	NA	NA	ZDB-GENE-050420-242	si:ch211-160d20.5	1	2	NA	NA	-0.0028	1.22719
ENSDARG00000017235	MAD_Dr_004_119931	18904	OTTDART00000027157	NA	NA	406464	NA	NA	NA	NA	ZDB-GENE-040426-2229	eif5a	1	5	NA	NA	0.0016	1.07139
ENSDARG00000051851	MAD_Dr_004_119932	18905	OTTDART00000028744	NA	NA	445166	NA	NA	NA	NA	ZDB-GENE-040801-79	ctu2	1	5	NA	NA	-0.0015	1.07848
ENSDARG00000003470	MAD_Dr_004_119938	18911	OTTDART00000039845	NA	NA	751743	NA	NA	NA	NA	ZDB-GENE-060825-313	slc25a42	1	5	NA	NA	-0.001	1.09158
ENSDARG00000057729	MAD_Dr_004_119988	18959	ENSDART00000080477	NA	NA	572411	NA	NA	NA	NA	ZDB-GENE-100922-51	ephb6	1	5	NA	NA	0.0006	1.02351
ENSDARG00000093801	MAD_Dr_004_120002	18973	OTTDART00000018166	NA	NA	322801	NA	NA	NA	NA	ZDB-GENE-030131-1521	si:ch211-245h7.2	1	7	NA	NA	0.003	1.17758
ENSDARG00000071336	MAD_Dr_004_120080	19047	ENSDART00000105427	NA	NA	751093	NA	NA	NA	NA	ZDB-GENE-080708-1	mif	3	6	NA	NA	0.0026	1.14488
ENSDARG00000035871	MAD_Dr_004_120082	19049	NM_200028.1	NM_200028.1	rpl30	336713	ribosomal protein L30	NA	NA	NA	ZDB-GENE-030131-8657	rpl30	1	7	NA	NA	0.0038	1.22557
ENSDARG00000077032	MAD_Dr_004_120127	19092	OTTDART00000020327 ; XM_001923932.1 ; XM_001923929.1	XM_001923932.1	NA	550543	NA	NA	NA	NA	ZDB-GENE-050417-391	zgc:110171	1	7	NA	NA	0.009	1.58795
ENSDARG00000006580	MAD_Dr_004_120135	19099	ENSDART00000021620	NA	NA	81583	NA	NA	NA	NA	ZDB-GENE-010328-4	cldnd	1	3	NA	NA	-0.0171	2.50425
ENSDARG00000092219	MAD_Dr_004_120146	19109	ENSDART00000105123 ; OTTDART00000012038	NA	NA	562807	NA	NA	NA	NA	ZDB-GENE-030131-6052	si:ch211-250e5.16	1	2	NA	NA	-0.0041	1.10014
ENSDARG00000093841	MAD_Dr_004_120185	19147	OTTDART00000023614	NA	NA	-	NA	NA	NA	NA	ZDB-GENE-091117-31	si:ch211-12h2.6	1	3	NA	NA	-0.0022	1.11788
ENSDARG00000031293	MAD_Dr_004_120189	19151	OTTDART00000036879	NA	NA	436706	NA	NA	NA	NA	ZDB-GENE-040718-130	dnajc9	1	8	NA	NA	0.0051	1.18357
ENSDARG00000005273	MAD_Dr_004_120208	19169	NM_001029962.1 ; Dr.66503	NM_001029962.1	zgc:114085	567774	zgc:114085	Dr.66503	zgc:114085	zgc:114085	ZDB-GENE-050913-75	ergic1	1	7	NA	NA	0.0024	1.11138
ENSDARG00000061021	MAD_Dr_004_120290	19244	XM_001921087.1	XM_001921087.1	NA	100000787	NA	NA	NA	NA	ZDB-GENE-090312-132	fam160a1	1	5	NA	NA	0.0002	1.02409
ENSDARG00000095080	MAD_Dr_004_120314	19266	OTTDART00000007651	NA	NA	-	NA	NA	NA	NA	ZDB-GENE-041014-218	si:ch211-221n20.5	1	8	NA	NA	0.0019	1.10233
ENSDARG00000097106	MAD_Dr_004_120320	19272	OTTDART00000029978	NA	NA	-	NA	NA	NA	NA	NA	NA	1	5	NA	NA	-0.0013	1.08584
ENSDARG00000095724	MAD_Dr_004_120323	19275	OTTDART00000035564	NA	NA	-	NA	NA	NA	NA	ZDB-GENE-081105-84	si:ch211-196c10.8	1	7	NA	NA	0.0037	1.10561
ENSDARG00000095863	MAD_Dr_004_120326	19278	OTTDART00000037864 ; NM_001045488.1	NM_001045488.1	zgc:161979	568707	zgc:161979	NA	NA	NA	ZDB-GENE-030131-5217	afp4	1	7	NA	NA	0.0081	1.51792
ENSDARG00000044092	MAD_Dr_004_120450	19393	ENSDART00000064738	NA	NA	558368	NA	NA	NA	NA	ZDB-GENE-050506-113	atpif1b	1	5	NA	NA	0.0009	1.021
ENSDARG00000076076	MAD_Dr_004_120505	19443	OTTDART00000012759	NA	NA	-	NA	NA	NA	NA	ZDB-GENE-041210-266	crtc1b	1	5	NA	NA	0.0001	1.02756
ENSDARG00000055635	MAD_Dr_004_120510	19448	OTTDART00000026101	NA	NA	445234	NA	NA	NA	NA	ZDB-GENE-040801-148	crk	3	3	NA	NA	-0.0025	1.05995
ENSDARG00000032637	MAD_Dr_004_120512	19450	ENSDART00000049135	NA	NA	560910	NA	NA	NA	NA	ZDB-GENE-131126-58	si:dkey-261m9.12	1	5	NA	NA	-0.0008	1.0875
ENSDARG00000059128	MAD_Dr_004_120583	19518	ENSDART00000082151	NA	NA	566723	NA	NA	NA	NA	ZDB-GENE-051030-93	uqcrh	1	7	NA	NA	0.0023	1.11981
ENSDARG00000095344	MAD_Dr_004_120673	19601	OTTDART00000041940	NA	NA	-	NA	NA	NA	NA	ZDB-GENE-090313-335	si:dkey-79f11.11	1	7	NA	NA	0.0035	1.12641
ENSDARG00000017489	MAD_Dr_004_120678	19606	NM_001007132.1	NM_001007132.1	zgc:123068	403118	zgc:123068	NA	NA	NA	ZDB-GENE-051030-98	zgc:123068	1	7	NA	NA	0.0035	1.21063
ENSDARG00000043257	MAD_Dr_004_120729	19655	OTTDART00000005303	NA	NA	140744	NA	NA	NA	NA	ZDB-GENE-020103-2	ckbb	1	3	NA	NA	-0.0047	1.30134
ENSDARG00000044485	MAD_Dr_004_120732	19658	ENSDART00000065331	NA	NA	572527	NA	NA	NA	NA	ZDB-GENE-060328-2	sall4	1	3	NA	NA	-0.0025	1.15957
ENSDARG00000069317	MAD_Dr_004_120745	19670	ENSDART00000100767	NA	NA	-	NA	NA	NA	NA	NA	NA	1	5	NA	NA	-0.0007	1.01893
ENSDARG00000034897	MAD_Dr_004_120798	19719	NM_201146.1	NM_201146.1	rps10	394121	ribosomal protein S10	NA	NA	NA	ZDB-GENE-040426-1481	rps10	1	7	NA	NA	0.0034	1.15607
ENSDARG00000052728	MAD_Dr_004_120853	19772	OTTDART00000028279	NA	NA	406642	NA	NA	NA	NA	ZDB-GENE-040426-2647	sltm	1	5	NA	NA	0.0008	1.03667
ENSDARG00000010516	MAD_Dr_004_120867	19784	NM_001002155.1	NM_001002155.1	rpl21	336568	ribosomal protein L21	NA	NA	NA	ZDB-GENE-030131-8512	rpl21	1	7	NA	NA	0.0044	1.23813
ENSDARG00000093827	MAD_Dr_004_120923	19834	OTTDART00000017034	NA	NA	-	NA	NA	NA	NA	ZDB-GENE-060503-434	si:dkey-208k4.1	1	7	NA	NA	0.0033	1.15333
ENSDARG00000041248	MAD_Dr_004_120941	19850	NM_001045141.2	NM_001045141.2	si:dkey-241l7.6	567708	si:dkey-241l7.6	NA	NA	NA	ZDB-GENE-041014-235	si:dkey-241l7.6	1	3	NA	NA	-0.0056	1.20106
ENSDARG00000093610	MAD_Dr_004_120997	19904	OTTDART00000031837	NA	NA	-	NA	NA	NA	NA	ZDB-GENE-070912-461	si:dkey-236a14.12	1	2	NA	NA	-0.0029	1.11272
ENSDARG00000092386	MAD_Dr_004_121001	19908	OTTDART00000023011	NA	NA	-	NA	NA	NA	NA	ZDB-GENE-060531-21	si:ch211-169j7.6	1	7	NA	NA	0.0021	1.05764
ENSDARG00000053058	MAD_Dr_004_121006	19913	NM_213377.1	NM_213377.1	rps11	406686	ribosomal protein S11	NA	NA	NA	ZDB-GENE-040426-2701	rps11	1	5	NA	NA	0.0012	1.07568
ENSDARG00000054259	MAD_Dr_004_121040	19946	OTTDART00000030538	NA	NA	393617	NA	NA	NA	NA	ZDB-GENE-040426-1543	nat10	1	7	NA	NA	0.0022	1.30288
ENSDARG00000068515	MAD_Dr_004_121062	19965	ENSDART00000099131	NA	NA	-	NA	NA	NA	NA	ZDB-GENE-030131-1188	si:zfos-1762d12.1	1	7	NA	NA	0.0049	1.34313
ENSDARG00000013822	MAD_Dr_004_121126	20023	NM_001017878.1	NM_001017878.1	zgc:110659	550576	zgc:110659	NA	NA	NA	ZDB-GENE-050417-430	anapc16	1	7	NA	NA	0.0021	1.12172
ENSDARG00000052025	MAD_Dr_004_121132	20029	OTTDART00000036306	NA	NA	571876	NA	NA	NA	NA	ZDB-GENE-070112-991	pomgnt1	3	2	NA	NA	-0.0052	1.23675
ENSDARG00000074485	MAD_Dr_004_121176	20070	NM_001099248.1 ; Dr.84654	NM_001099248.1	zgc:162892	569271	zgc:162892	Dr.84654	zgc:162892	zgc:162892	ZDB-GENE-070615-8	ankdd1a	1	2	NA	NA	-0.0067	1.32453
ENSDARG00000094139	MAD_Dr_004_121185	20078	OTTDART00000022145	NA	NA	-	NA	NA	NA	NA	ZDB-GENE-070912-711	si:rp71-45g20.6	1	5	NA	NA	-0.0001	1.06323
ENSDARG00000093762	MAD_Dr_004_121191	20084	OTTDART00000045459	NA	NA	-	NA	NA	NA	NA	ZDB-GENE-081104-28	si:ch211-255g12.7	1	5	NA	NA	-0.0012	1.00902
ENSDARG00000058058	MAD_Dr_004_121244	20133	OTTDART00000034974	NA	NA	561569	NA	NA	NA	NA	ZDB-GENE-080611-1	igf3	1	9	NA	NA	0.0047	1.21942
ENSDARG00000015887	MAD_Dr_004_121251	20139	ENSDART00000016216	NA	NA	791742	NA	NA	NA	NA	ZDB-GENE-040426-2136	b2ml	1	5	NA	NA	0.0005	1.03978
ENSDARG00000067640	MAD_Dr_004_121257	20144	NM_001004005.2	NM_001004005.2	cdc26	445501	cell division cycle 26 homolog	NA	NA	NA	ZDB-GENE-040822-18	cdc26	1	7	NA	NA	0.0036	1.15956
ENSDARG00000008243	MAD_Dr_004_121375	20254	OTTDART00000037107	NA	NA	394037	NA	NA	NA	NA	ZDB-GENE-040426-876	cct8	1	5	NA	NA	0.0001	1.03392
ENSDARG00000020219	MAD_Dr_004_121380	20259	ENSDART00000099224	NA	NA	30138	NA	NA	NA	NA	ZDB-GENE-990415-47	dld	1	6	NA	NA	0.0058	1.46405
ENSDARG00000070125	MAD_Dr_004_121459	20331	Dr.86019	NA	NA	751633	NA	Dr.86019	zgc:153408	zgc:153408	ZDB-GENE-060825-53	coa5	1	5	NA	NA	-0.0011	1.06357
ENSDARG00000002264	MAD_Dr_004_121510	20381	ENSDART00000012268	NA	NA	553805	NA	NA	NA	NA	ZDB-GENE-050522-200	mrpl41	1	7	NA	NA	0.005	1.25181
ENSDARG00000060976	MAD_Dr_004_121582	20451	ENSDART00000091863	NA	NA	-	NA	NA	NA	NA	NA	NA	1	5	NA	NA	0.0008	1.09609
ENSDARG00000094663	MAD_Dr_004_121657	20526	OTTDART00000032431	NA	NA	-	NA	NA	NA	NA	ZDB-GENE-070705-449	si:dkey-270b7.4	1	5	NA	NA	-0.0006	1.03346
ENSDARG00000058349	MAD_Dr_004_121663	20532	NM_001159825.1	NM_001159825.1	zgc:112305	553705	zgc:112305	NA	NA	NA	ZDB-GENE-050522-181	polr2l	1	5	NA	NA	0.0006	1.03294
ENSDARG00000057484	MAD_Dr_004_121713	20581	OTTDART00000025862	NA	NA	406691	NA	NA	NA	NA	ZDB-GENE-040426-2706	srsf2a	1	5	NA	NA	-0.0002	1.01197
ENSDARG00000090602	MAD_Dr_004_121746	20613	Dr.79107	NA	NA	-	NA	Dr.79107	NA	NA	NA	NA	1	3	NA	NA	-0.0052	1.26956
ENSDARG00000002994	MAD_Dr_004_121748	20615	OTTDART00000043968	NA	NA	562919	NA	NA	NA	NA	ZDB-GENE-030131-6009	itpkca	1	3	NA	NA	-0.0063	1.32513
ENSDARG00000005525	MAD_Dr_004_121827	20691	OTTDART00000023792	NA	NA	436619	NA	NA	NA	NA	ZDB-GENE-040718-37	acy3.2	1	7	NA	NA	0.0062	1.39961
ENSDARG00000009380	MAD_Dr_004_122037	20894	OTTDART00000041707	NA	NA	415251	NA	NA	NA	NA	ZDB-GENE-040625-178	ints12	1	4	NA	NA	-0.0028	1.18741
ENSDARG00000062601	MAD_Dr_004_122110	20962	ENSDART00000110437	NA	NA	-	NA	NA	NA	NA	ZDB-GENE-060526-345	piwil2	1	2	NA	NA	-0.0049	1.3465
ENSDARG00000059298	MAD_Dr_004_122172	21019	NM_001033102.1	NM_001033102.1	spcs1	606666	signal peptidase complex subunit 1 homolog (S. cer	NA	NA	NA	ZDB-GENE-050809-130	spcs1	1	7	NA	NA	0.0069	1.40622
ENSDARG00000033175	MAD_Dr_004_122234	21079	NM_201004.1	NM_201004.1	snrpe	393979	small nuclear ribonucleoprotein polypeptide E	NA	NA	NA	ZDB-GENE-040426-1112	snrpe	1	7	NA	NA	0.0034	1.11407
ENSDARG00000039217	MAD_Dr_004_122260	21104	OTTDART00000030771	NA	NA	554509	NA	NA	NA	NA	ZDB-GENE-030131-6960	orc1	3	3	NA	NA	-0.0059	1.27046
ENSDARG00000077760	MAD_Dr_004_122314	21154	ENSDART00000114415	NA	NA	550273	NA	NA	NA	NA	ZDB-GENE-050417-80	ascc1	1	3	NA	NA	-0.0031	1.15566
ENSDARG00000078677	MAD_Dr_004_122315	21155	NM_001102634.1	NM_001102634.1	zgc:174165	100124607	zgc:174165	NA	NA	NA	ZDB-GENE-070822-31	zgc:174165	1	3	NA	NA	-0.0024	1.13974
ENSDARG00000094206	MAD_Dr_004_122371	21208	OTTDART00000041987	NA	NA	8388607	NA	NA	NA	NA	ZDB-GENE-090312-62	si:ch73-191k20.3	1	5	NA	NA	-0.0006	1.12609
ENSDARG00000033789	MAD_Dr_004_122373	21210	ENSDART00000043933	NA	NA	393821	NA	NA	NA	NA	ZDB-GENE-040426-1886	ndufb7	1	7	NA	NA	0.0024	1.16421
ENSDARG00000062748	MAD_Dr_004_122448	21281	NM_001089460.1 ; Dr.16985	NM_001089460.1	zgc:162290	100007897	zgc:162290	Dr.16985	zgc:162290	zgc:162290	ZDB-GENE-070424-87	pkn1b	1	1	NA	123	-0.0135	1.53862
ENSDARG00000031683	MAD_Dr_004_122467	21298	OTTDART00000007034	NA	NA	394198	NA	NA	NA	NA	ZDB-GENE-031222-4	fos	1	2	NA	NA	-0.0071	1.4216
ENSDARG00000095879	MAD_Dr_004_122690	21510	OTTDART00000045647	NA	NA	393596	NA	NA	NA	NA	ZDB-GENE-040426-1264	wdr46	1	7	NA	NA	0.0042	1.19634
ENSDARG00000013800	MAD_Dr_004_122692	21512	ENSDART00000018475	NA	NA	415171	NA	NA	NA	NA	ZDB-GENE-040625-55	snrpd3	1	3	NA	NA	-0.0042	1.24857
ENSDARG00000044491	MAD_Dr_004_122706	21525	NM_001131053.2	NM_001131053.2	mt2	100174951	metallothionein 2	NA	NA	NA	NA	NA	1	5	NA	NA	0.0002	1.10538
ENSDARG00000093115	MAD_Dr_004_122755	21573	OTTDART00000045454	NA	NA	-	NA	NA	NA	NA	ZDB-GENE-091117-47	si:ch211-255g12.9	1	3	NA	NA	-0.0018	1.02453
ENSDARG00000095451	MAD_Dr_004_122815	21633	OTTDART00000016260	NA	NA	-	NA	NA	NA	NA	ZDB-GENE-050419-122	si:ch211-196l7.4	1	5	NA	NA	0.0016	1.08293
ENSDARG00000041435	MAD_Dr_004_122825	21643	NM_001037113.1	NM_001037113.1	uba52	641289	ubiquitin A-52 residue ribosomal protein fusion pr	NA	NA	NA	ZDB-GENE-051023-7	uba52	1	7	NA	NA	0.0039	1.2281
ENSDARG00000000183	MAD_Dr_004_122872	21690	OTTDART00000010897	NA	NA	407634	NA	NA	NA	NA	ZDB-GENE-030131-6259	ptpn4b	3	1	NA	118	-0.0118	1.41065
ENSDARG00000094694	MAD_Dr_004_122939	21755	OTTDART00000010465	NA	NA	-	NA	NA	NA	NA	ZDB-GENE-061106-3	si:dkey-222f2.6	1	2	NA	NA	-0.002	1.05353
ENSDARG00000001897	MAD_Dr_004_123001	21814	OTTDART00000037427	NA	NA	541519	NA	NA	NA	NA	ZDB-GENE-050327-52	man2b1	1	5	NA	NA	-0.0009	1.00489
ENSDARG00000016855	MAD_Dr_004_123022	21834	ENSDART00000002244	NA	NA	436751	NA	NA	NA	NA	ZDB-GENE-040718-181	sf3b5	1	5	NA	NA	-0.0012	1.06428
ENSDARG00000095556	MAD_Dr_004_123065	21871	OTTDART00000021129	NA	NA	336386	NA	NA	NA	NA	ZDB-GENE-030131-8330	si:dkey-238c7.12	1	5	NA	NA	0.0011	1.21326
ENSDARG00000001915	MAD_Dr_004_123132	21938	ENSDART00000015372	NA	NA	100332229	NA	NA	NA	NA	NA	NA	1	3	NA	NA	-0.0183	2.49989
ENSDARG00000070437	MAD_Dr_004_123133	21939	NM_001037677.1	NM_001037677.1	zgc:123327	557397	zgc:123327	NA	NA	NA	ZDB-GENE-051113-276	rpl22	1	7	NA	NA	0.0052	1.27114
ENSDARG00000010784	MAD_Dr_004_123157	21963	ENSDART00000008940	NA	NA	445393	NA	NA	NA	NA	ZDB-GENE-041011-3	ppp1r12a	1	5	NA	NA	-0.0017	1.06949
ENSDARG00000094598	MAD_Dr_004_123184	21988	OTTDART00000014293 ; OTTDART00000014292	NA	NA	8388607	NA	NA	NA	NA	ZDB-GENE-050208-707	si:dkey-15h8.16	1	5	NA	NA	-0.0004	1.01901
ENSDARG00000026967	MAD_Dr_004_123218	22022	NM_213155.1 ; Dr.76864	NM_213155.1	zgc:65827	100148085	zgc:65827	Dr.76864	zgc:65827	zgc:65827	ZDB-GENE-040426-2174	ap2s1	1	5	NA	NA	0.0011	1.01542
ENSDARG00000095585	MAD_Dr_004_123266	22066	OTTDART00000042751	NA	NA	-	NA	NA	NA	NA	ZDB-GENE-090312-69	si:ch1073-418f12.2	1	3	NA	NA	-0.003	1.10826
ENSDARG00000006350	MAD_Dr_004_123268	22068	OTTDART00000026360	NA	NA	405755	NA	NA	NA	NA	ZDB-GENE-040615-1	nkx1.2la	1	9	90	NA	0.0046	1.05294
ENSDARG00000062361	MAD_Dr_004_123285	22084	OTTDART00000037302	NA	NA	563266	NA	NA	NA	NA	ZDB-GENE-070112-2352	zgc:158234	3	7	NA	NA	0.002	1.13904
ENSDARG00000045936	MAD_Dr_004_123325	22123	OTTDART00000022986	NA	NA	60639	NA	NA	NA	NA	ZDB-GENE-001031-1	pax6b	1	5	NA	NA	0	1.00521
ENSDARG00000093606	MAD_Dr_004_123331	22129	OTTDART00000035707	NA	NA	-	NA	NA	NA	NA	NA	NA	1	7	NA	NA	0.0021	1.11701
ENSDARG00000027129	MAD_Dr_004_123387	22183	OTTDART00000028559	NA	NA	393369	NA	NA	NA	NA	ZDB-GENE-040426-1232	tmem218	1	8	NA	NA	0.0041	1.16027
ENSDARG00000079815	MAD_Dr_004_123396	22191	ENSDART00000109882	NA	NA	100002948	NA	NA	NA	NA	ZDB-GENE-070615-32	zgc:165597	1	5	NA	NA	-0.0005	1.07346
ENSDARG00000026726	MAD_Dr_004_123447	22240	OTTDART00000021546	NA	NA	334724	NA	NA	NA	NA	ZDB-GENE-030131-6664	anxa1a	1	6	NA	NA	0.0072	1.57127
ENSDARG00000011157	MAD_Dr_004_123527	22316	OTTDART00000024715	NA	NA	407987	NA	NA	NA	NA	ZDB-GENE-040516-14	arhgef18a	1	5	NA	NA	-0.0008	1.12628
ENSDARG00000014945	MAD_Dr_004_123550	22338	ENSDART00000074757 ; NM_001033718.1 ; Dr.78229	NM_001033718.1	znf598	407728	zinc finger protein 598	Dr.78229	znf598	zinc finger protein 598	ZDB-GENE-060602-3	znf598	1	4	NA	NA	-0.0033	1.09591
ENSDARG00000070530	MAD_Dr_004_123586	22373	OTTDART00000035403	NA	NA	550286	NA	NA	NA	NA	ZDB-GENE-050417-95	hrasa	1	5	NA	NA	-0.0012	1.04619
ENSDARG00000077469	MAD_Dr_004_123587	22374	OTTDART00000037718	NA	NA	325603	NA	NA	NA	NA	ZDB-GENE-040426-1598	polr1b	1	8	NA	NA	0.0041	1.19838
ENSDARG00000034555	MAD_Dr_004_123655	22439	OTTDART00000033747	NA	NA	-	NA	NA	NA	NA	NA	NA	1	5	NA	NA	-0.0009	1.09031
ENSDARG00000015543	MAD_Dr_004_123661	22445	ENSDART00000016187	NA	NA	448856	NA	NA	NA	NA	ZDB-GENE-040916-1	s100a1	1	5	NA	NA	-0.0015	1.16787
ENSDARG00000075180	MAD_Dr_004_123671	22453	NM_001045438.1	NM_001045438.1	tmem14c	751728	transmembrane protein 14C	NA	NA	NA	ZDB-GENE-060825-156	tmem14ca	1	3	NA	NA	-0.0036	1.21224
ENSDARG00000070538	MAD_Dr_004_123715	22496	NM_212561.1 ; Dr.19915	NM_212561.1	hey1	58008	hairy/enhancer-of-split related with YRPW motif 1	Dr.19915	hey1	hairy/enhancer-of-split related with YRPW motif 1	ZDB-GENE-000607-70	hey1	1	3	NA	NA	-0.007	1.36535
ENSDARG00000091938	MAD_Dr_004_123722	22503	OTTDART00000015050 ; OTTDART00000011107	NA	NA	-	NA	NA	NA	NA	ZDB-GENE-050420-24	si:dkey-203o14.2	1	5	NA	NA	0.0002	1.11101
ENSDARG00000006316	MAD_Dr_004_123731	22512	OTTDART00000038480	NA	NA	335539	NA	NA	NA	NA	ZDB-GENE-030131-7479	rpl23a	1	7	NA	NA	0.0042	1.2166
ENSDARG00000014830	MAD_Dr_004_123801	22578	OTTDART00000045016	NA	NA	393710	NA	NA	NA	NA	ZDB-GENE-040426-1700	faua	1	8	NA	NA	0.0065	1.42667
ENSDARG00000089637	MAD_Dr_004_123954	22722	OTTDART00000038697	NA	NA	8388607	NA	NA	NA	NA	NA	NA	1	5	NA	NA	0.0009	1.03114
ENSDARG00000032296	MAD_Dr_004_123957	22725	ENSDART00000045124	NA	NA	445030	NA	NA	NA	NA	ZDB-GENE-040801-10	pomp	1	5	NA	NA	0.0013	1.00376
ENSDARG00000037860	MAD_Dr_004_123958	22726	ENSDART00000055161	NA	NA	393478	NA	NA	NA	NA	ZDB-GENE-040426-1566	cox6b2	2	7	NA	NA	0.0033	1.11253
ENSDARG00000031100	MAD_Dr_004_124068	22828	OTTDART00000007784 ; Dr.78256	NA	NA	387591	NA	Dr.78256	ivns1abpa	influenza virus NS1A binding protein a	ZDB-GENE-031222-2	ivns1abpa	1	8	NA	NA	0.0066	1.18187
ENSDARG00000015749	MAD_Dr_004_124080	22840	OTTDART00000013395	NA	NA	777758	NA	NA	NA	NA	ZDB-GENE-061110-115	hps3	1	2	NA	NA	-0.002	1.0306
ENSDARG00000078272	MAD_Dr_004_124099	22859	XM_001920155.1 ; ENSDART00000109577	XM_001920155.1	NA	-	NA	NA	NA	NA	NA	NA	1	2	NA	NA	-0.0072	1.39173
ENSDARG00000037892	MAD_Dr_004_124140	22896	OTTDART00000027961	NA	NA	415214	NA	NA	NA	NA	ZDB-GENE-040625-125	psmc3ip	1	5	NA	NA	0.0015	1.05423
ENSDARG00000055475	MAD_Dr_004_124141	22897	OTTDART00000028530	NA	NA	393738	NA	NA	NA	NA	ZDB-GENE-040426-1735	rps27.2	1	7	NA	NA	0.0043	1.2292
ENSDARG00000094199	MAD_Dr_004_124149	22904	ENSDART00000037286	NA	NA	561329	NA	NA	NA	NA	ZDB-GENE-050208-695	si:ch211-226h8.8	1	3	NA	NA	-0.0024	1.05498
ENSDARG00000060472	MAD_Dr_004_124150	22905	ENSDART00000085247	NA	NA	751740	NA	NA	NA	NA	ZDB-GENE-060825-43	anapc15	1	7	NA	NA	0.0041	1.18339
ENSDARG00000051733	MAD_Dr_004_124152	22907	NM_001100173.1	NM_001100173.1	zgc:158629	570618	zgc:158629	NA	NA	NA	ZDB-GENE-070424-8	hist2h3c	1	5	NA	NA	0.0003	1.00117
ENSDARG00000069624	MAD_Dr_004_124200	22953	ENSDART00000101462 ; ENSDART00000109178	NA	NA	-	NA	NA	NA	NA	ZDB-GENE-060503-609	mrps18c	1	7	NA	NA	0.0031	1.10385
ENSDARG00000040128	MAD_Dr_004_124203	22956	OTTDART00000028776	NA	NA	449551	NA	NA	NA	NA	ZDB-GENE-040927-8	hint1	1	5	NA	NA	-0.0007	1.05677
ENSDARG00000077006	MAD_Dr_004_124280	23031	OTTDART00000006700	NA	NA	570466	NA	NA	NA	NA	NA	NA	1	5	NA	NA	0.0013	1.01807
ENSDARG00000071339	MAD_Dr_004_124288	23037	ENSDART00000105432	NA	NA	558180	NA	NA	NA	NA	ZDB-GENE-050208-757	mef2bnb	1	5	NA	NA	0.001	1.01346
ENSDARG00000035909	MAD_Dr_004_124459	23197	ENSDART00000047461	NA	NA	445176	NA	NA	NA	NA	ZDB-GENE-040801-89	mfsd2ab	1	4	NA	NA	-0.0039	1.16999
ENSDARG00000019763	MAD_Dr_004_124483	23221	OTTDART00000024365	NA	NA	406801	NA	NA	NA	NA	ZDB-GENE-040426-2864	acp5a	1	3	NA	NA	-0.0064	1.17201
ENSDARG00000068745	MAD_Dr_004_124587	23318	OTTDART00000032028	NA	NA	-	NA	NA	NA	NA	NA	NA	1	5	NA	NA	0	1.00951
ENSDARG00000075673	MAD_Dr_004_124592	23323	OTTDART00000031345	NA	NA	326745	NA	NA	NA	NA	ZDB-GENE-030131-4944	arhgap21b	3	2	NA	NA	-0.0045	1.20617
ENSDARG00000067975	MAD_Dr_004_124628	23356	NM_001089521.1	NM_001089521.1	zgc:162207	100037369	zgc:162207	NA	NA	NA	ZDB-GENE-070410-36	atpif1a	1	7	NA	NA	0.0025	1.12697
ENSDARG00000090462	MAD_Dr_004_125044	23760	Dr.140638;2	NA	NA	-	NA	Dr.140638	NA	NA	NA	NA	1	8	NA	NA	0.0046	1.23218
ENSDARG00000005251	MAD_Dr_004_125248	23961	OTTDART00000035417	NA	NA	334897	NA	NA	NA	NA	ZDB-GENE-030131-6837	rpe	1	8	NA	NA	0.0051	1.2064
ENSDARG00000042623	MAD_Dr_004_125281	23991	OTTDART00000013058 ; OTTDART00000013057	NA	NA	406270	NA	NA	NA	NA	ZDB-GENE-040426-1930	acbd3	1	3	NA	NA	-0.0022	1.13835
ENSDARG00000025094	MAD_Dr_004_125321	24029	ENSDART00000003298 ; ENSDART00000088961	NA	NA	-	NA	NA	NA	NA	ZDB-GENE-040426-808	edem1	1	3	NA	NA	-0.004	1.14562
ENSDARG00000003429	MAD_Dr_004_125332	24040	OTTDART00000024173	NA	NA	406701	NA	NA	NA	NA	ZDB-GENE-040426-2717	hnrpdl	1	7	NA	NA	0.0023	1.10524
ENSDARG00000004427	MAD_Dr_004_125341	24049	OTTDART00000041320	NA	NA	436711	NA	NA	NA	NA	ZDB-GENE-040718-136	dpy30	1	7	NA	NA	0.002	1.07878
ENSDARG00000070109	MAD_Dr_004_125452	24155	OTTDART00000036184	NA	NA	492707	NA	NA	NA	NA	ZDB-GENE-041111-282	ncapg	1	5	NA	NA	-0.0005	1.02259
ENSDARG00000063101	MAD_Dr_004_125478	24179	Dr.96513	NA	NA	-	NA	Dr.96513	NA	NA	NA	NA	3	5	NA	NA	-0.0015	1.08708
ENSDARG00000035799	MAD_Dr_004_125658	24349	NM_001003506.2	NM_001003506.2	trappc2l	445112	trafficking protein particle complex 2-like	NA	NA	NA	ZDB-GENE-040801-249	trappc2l	1	9	67	NA	0.0093	1.32486
ENSDARG00000060207	MAD_Dr_004_125694	24385	OTTDART00000038032	NA	NA	563746	NA	NA	NA	NA	ZDB-GENE-070112-2212	traf7	1	5	NA	NA	0.0009	1.03691
ENSDARG00000039347	MAD_Dr_004_125740	24429	NM_001012316.1	NM_001012316.1	rps24	394194	ribosomal protein S24	NA	NA	NA	ZDB-GENE-040109-5	rps24	1	7	NA	NA	0.0033	1.21884
ENSDARG00000045551	MAD_Dr_004_125937	24620	NM_001076762.2	NM_001076762.2	si:ch211-239e6.4	563220	si:ch211-239e6.4	NA	NA	NA	ZDB-GENE-041210-170	si:ch211-239e6.4	1	3	NA	NA	-0.0031	1.44891
ENSDARG00000070521	MAD_Dr_004_125992	24674	OTTDART00000008069	NA	NA	327024	NA	NA	NA	NA	ZDB-GENE-030131-5232	si:ch211-286m4.1	1	8	NA	NA	0.0024	1.05675
ENSDARG00000078441	MAD_Dr_004_126009	24690	OTTDART00000042804	NA	NA	-	NA	NA	NA	NA	NA	NA	1	5	NA	NA	0.0001	1.01002
ENSDARG00000020979	MAD_Dr_004_126108	24781	ENSDART00000015881	NA	NA	503535	NA	NA	NA	NA	ZDB-GENE-050220-13	zgc:113070	1	2	NA	NA	-0.0118	1.57157
ENSDARG00000040407	MAD_Dr_004_126139	24811	ENSDART00000059143	NA	NA	-	NA	NA	NA	NA	ZDB-GENE-060512-211	usp22	1	8	NA	NA	0.0062	1.27197
ENSDARG00000015490	MAD_Dr_004_126151	24823	ENSDART00000019227	NA	NA	192301	NA	NA	NA	NA	ZDB-GENE-020419-25	rpl24	1	7	NA	NA	0.0043	1.3062
ENSDARG00000038754	MAD_Dr_004_126179	24850	NM_201308.1 ; Dr.78613	NM_201308.1	plk3	334202	polo-like kinase 3 (Drosophila)	Dr.78613	plk3	polo-like kinase 3 (Drosophila)	ZDB-GENE-030131-6134	plk3	1	4	NA	NA	-0.0036	1.19384
ENSDARG00000029556	MAD_Dr_004_126396	25055	OTTDART00000013692	NA	NA	555951	NA	NA	NA	NA	ZDB-GENE-050809-132	kansl3	3	5	NA	NA	0.0011	1.00597
ENSDARG00000057890	MAD_Dr_004_126463	25120	OTTDART00000031135	NA	NA	560112	NA	NA	NA	NA	ZDB-GENE-030131-2527	si:dkey-33c12.4	1	5	NA	NA	-0.0015	1.0007
ENSDARG00000006290	MAD_Dr_004_126468	25125	OTTDART00000020655	NA	NA	553660	NA	NA	NA	NA	ZDB-GENE-050522-437	ndufs5	1	7	NA	NA	0.005	1.20888
ENSDARG00000093061	MAD_Dr_004_126526	25181	OTTDART00000023570	NA	NA	-	NA	NA	NA	NA	NA	NA	1	7	NA	NA	0.0024	1.09821
ENSDARG00000094863	MAD_Dr_004_126586	25240	ENSDART00000099265 ; NM_001024817.1	NM_001024817.1	ddx46	321948	DEAD (Asp-Glu-Ala-Asp) box polypeptide 46	NA	NA	NA	ZDB-GENE-030131-667	ddx46	1	7	NA	NA	0.0025	1.15419
ENSDARG00000018909	MAD_Dr_004_126589	25243	Dr.150675 ; NM_200030.1	NM_200030.1	zgc:77235	336726	zgc:77235	Dr.150675	NA	NA	ZDB-GENE-030131-8670	rpl27a	1	7	NA	NA	0.0062	1.45027
ENSDARG00000095618	MAD_Dr_004_126669	25322	OTTDART00000012810 ; ENSDART00000064131 ; ENSDART00000064305 ; Dr.113599 ; ENSDART00000054196	NA	NA	557378	NA	Dr.113599	si:ch211-127n13.2	si:ch211-127n13.2	ZDB-GENE-041210-279	si:ch211-76m11.7	1	5	NA	NA	-0.0005	1.11156
ENSDARG00000095598	MAD_Dr_004_126676	25328	OTTDART00000033996	NA	NA	-	NA	NA	NA	NA	ZDB-GENE-070912-192	si:ch211-218d20.13	1	7	NA	NA	0.004	1.17426
ENSDARG00000010752	MAD_Dr_004_126694	25346	ENSDART00000002453	NA	NA	334561	NA	NA	NA	NA	ZDB-GENE-030131-6493	acsl4b	1	4	NA	NA	-0.0087	1.49036
ENSDARG00000092937	MAD_Dr_004_126733	25385	OTTDART00000032758	NA	NA	-	NA	NA	NA	NA	ZDB-GENE-070912-686	si:dkeyp-82d1.2	1	7	NA	NA	0.0039	1.17104
ENSDARG00000077137	MAD_Dr_004_126757	25407	XM_001335354.1	XM_001335354.1	NA	100001004	NA	NA	NA	NA	NA	NA	1	5	NA	NA	-0.0015	1.03797
ENSDARG00000021864	MAD_Dr_004_126760	25410	NM_200029.1	NM_200029.1	rplp1	336719	ribosomal protein, large, P1	NA	NA	NA	ZDB-GENE-030131-8663	rplp1	1	7	NA	NA	0.0052	1.32989
ENSDARG00000073897	MAD_Dr_004_126777	25427	NM_001076575.2 ; Dr.79147	NM_001076575.2	zgc:153725	767634	zgc:153725	Dr.79147	zgc:153725	zgc:153725	ZDB-GENE-060929-80	zgc:153725	1	2	NA	NA	-0.0061	1.29556
ENSDARG00000014329	MAD_Dr_004_126804	25453	OTTDART00000024025	NA	NA	266985	NA	NA	NA	NA	ZDB-GENE-021028-1	npm1a	1	7	NA	NA	0.003	1.17356
ENSDARG00000074890	MAD_Dr_004_126876	25519	NM_001109841.1	NM_001109841.1	zgc:174228	100126113	zgc:174228	NA	NA	NA	ZDB-GENE-071004-93	zgc:174228	1	3	NA	NA	-0.0028	1.02725
ENSDARG00000069241	MAD_Dr_004_126877	25520	ENSDART00000100605	NA	NA	100004012	NA	NA	NA	NA	ZDB-GENE-041014-158	ttc32	1	2	NA	NA	-0.0044	1.23782
ENSDARG00000042777	MAD_Dr_004_126880	25523	NM_200525.1	NM_200525.1	zgc:66391	393497	zgc:66391	NA	NA	NA	ZDB-GENE-040426-1631	ndufa11	3	7	NA	NA	0.0021	1.06396
ENSDARG00000062855	MAD_Dr_004_126894	25536	OTTDART00000030470	NA	NA	562798	NA	NA	NA	NA	ZDB-GENE-070410-15	plekhg7	3	8	NA	NA	0.0023	1.07483
ENSDARG00000071573	MAD_Dr_004_127015	25653	OTTDART00000036956	NA	NA	563948	NA	NA	NA	NA	ZDB-GENE-070822-23	zgc:171959	1	5	NA	NA	-0.0002	1.0122
ENSDARG00000045487	MAD_Dr_004_127098	25734	OTTDART00000014901	NA	NA	767765	NA	NA	NA	NA	ZDB-GENE-050506-107	rps16	1	7	NA	NA	0.0043	1.18602
ENSDARG00000076509	MAD_Dr_004_127103	25739	NM_001002317.1	NM_001002317.1	polr2d	436588	polymerase (RNA) II (DNA directed) polypeptide D	NA	NA	NA	ZDB-GENE-040714-2	polr2d	1	7	NA	NA	0.0036	1.16778
ENSDARG00000054026	MAD_Dr_004_127172	25800	ENSDART00000076160	NA	NA	559807	NA	NA	NA	NA	ZDB-GENE-111129-3	mustn1a	1	8	NA	NA	0.0049	1.22102
ENSDARG00000070787	MAD_Dr_004_127282	25903	Dr.104748 ; OTTDART00000025401 ; ENSDART00000003891	NA	NA	30415	NA	Dr.104748	jup	junction plakoglobin	ZDB-GENE-991207-22	jupa	1	7	NA	NA	0.0025	1.28025
ENSDARG00000035389	MAD_Dr_004_127295	25916	OTTDART00000021730 ; OTTDART00000021729	NA	NA	-	NA	NA	NA	NA	NA	NA	1	6	NA	NA	0.0022	1.07968
ENSDARG00000007285	MAD_Dr_004_127369	25987	OTTDART00000039402	NA	NA	393748	NA	NA	NA	NA	ZDB-GENE-040426-1745	mrpl57	1	7	NA	NA	0.0056	1.3469
ENSDARG00000014008	MAD_Dr_004_127386	26003	OTTDART00000034460	NA	NA	566033	NA	NA	NA	NA	ZDB-GENE-060929-452	cwc22	2	3	NA	NA	-0.0036	1.17695
ENSDARG00000021494	MAD_Dr_004_127460	26072	Dr.77049	NA	NA	322358	NA	Dr.77049	hnf4a	hepatocyte nuclear factor 4, alpha	ZDB-GENE-030131-1077	hnf4a	1	5	NA	NA	0.0006	1.02454
ENSDARG00000089291	MAD_Dr_004_127476	26088	Dr.150667	NA	NA	-	NA	Dr.150667	NA	NA	NA	NA	3	8	NA	NA	0.004	1.14744
ENSDARG00000095167	MAD_Dr_004_127490	26102	OTTDART00000043027	NA	NA	-	NA	NA	NA	NA	ZDB-GENE-091204-263	si:dkeyp-66d7.4	3	5	NA	NA	-0.0003	1.00755
ENSDARG00000070265	MAD_Dr_004_127495	26106	ENSDART00000102972	NA	NA	100333384	NA	NA	NA	NA	NA	NA	1	5	NA	NA	-0.0005	1.07346
ENSDARG00000056583	MAD_Dr_004_127541	26150	OTTDART00000017886	NA	NA	447913	NA	NA	NA	NA	ZDB-GENE-040912-86	ndufs6	1	7	NA	NA	0.0029	1.15772
ENSDARG00000038123	MAD_Dr_004_127612	26219	ENSDART00000008547	NA	NA	450006	NA	NA	NA	NA	ZDB-GENE-041010-120	myl9a	1	5	NA	NA	0.0015	1.20198
ENSDARG00000036629	MAD_Dr_004_127613	26220	ENSDART00000053208	NA	NA	336687	NA	NA	NA	NA	ZDB-GENE-030131-8631	rps14	1	5	NA	NA	0.0006	1.02867
ENSDARG00000058371	MAD_Dr_004_127707	26311	Dr.141516	NA	NA	797351	NA	Dr.141516	NA	NA	ZDB-GENE-991110-23	krt5	1	7	NA	NA	0.0052	1.28246
ENSDARG00000020015	MAD_Dr_004_127718	26322	OTTDART00000021370	NA	NA	432383	NA	NA	NA	NA	ZDB-GENE-040715-6	mrps33	1	5	NA	NA	0.0015	1.00772
ENSDARG00000018958	MAD_Dr_004_127734	26337	ENSDART00000022625	NA	NA	353225	NA	NA	NA	NA	ZDB-GENE-030515-7	nrarpb	3	8	NA	NA	0.0075	1.29539
ENSDARG00000060751	MAD_Dr_004_127876	26477	Dr.123755	NA	NA	-	NA	Dr.123755	NA	NA	NA	NA	3	1	NA	124	-0.0134	1.4821
ENSDARG00000036298	MAD_Dr_004_127897	26498	ENSDART00000052730	NA	NA	415169	NA	NA	NA	NA	ZDB-GENE-040625-52	rps13	1	7	NA	NA	0.0026	1.15425
ENSDARG00000060071	MAD_Dr_004_127938	26535	ENSDART00000084282	NA	NA	568678	NA	NA	NA	NA	ZDB-GENE-041021-2	papd5	1	4	NA	NA	-0.005	1.22634
ENSDARG00000019332	MAD_Dr_004_127961	26557	OTTDART00000039075	NA	NA	406306	NA	NA	NA	NA	ZDB-GENE-040426-1973	ndufb4	1	7	NA	NA	0.0039	1.20208
ENSDARG00000062524	MAD_Dr_004_127966	26562	ENSDART00000099238	NA	NA	-	NA	NA	NA	NA	NA	NA	1	5	NA	NA	0.0005	1.00992
ENSDARG00000069942	MAD_Dr_004_128020	26614	OTTDART00000009335	NA	NA	797946	NA	NA	NA	NA	ZDB-GENE-030131-6500	ndufv3	1	5	NA	NA	0.0005	1.01114
ENSDARG00000015978	MAD_Dr_004_128133	26723	OTTDART00000037752	NA	NA	415253	NA	NA	NA	NA	ZDB-GENE-040625-180	zgc:86599	1	5	NA	NA	0.0002	1.02323
ENSDARG00000013117	MAD_Dr_004_128184	26772	ENSDART00000012191	NA	NA	322115	NA	NA	NA	NA	ZDB-GENE-030131-834	hiat1a	1	3	NA	NA	-0.0032	1.17876
ENSDARG00000034610	MAD_Dr_004_128206	26793	ENSDART00000042850	NA	NA	-	NA	NA	NA	NA	ZDB-GENE-040113-2	insb	1	7	NA	NA	0.0048	1.20215
ENSDARG00000093991	MAD_Dr_004_128255	26841	OTTDART00000021422	NA	NA	-	NA	NA	NA	NA	ZDB-GENE-070705-70	si:ch211-158c3.1	1	5	NA	NA	0.0003	1.05995
ENSDARG00000092957	MAD_Dr_004_128261	26847	OTTDART00000042299	NA	NA	-	NA	NA	NA	NA	ZDB-GENE-090312-90	si:dkey-157g16.7	1	5	NA	NA	0.0005	1.07071
ENSDARG00000061728	MAD_Dr_004_128302	26888	OTTDART00000020628	NA	NA	564010	NA	NA	NA	NA	ZDB-GENE-060503-437	acot13	1	8	NA	NA	0.0034	1.12755
ENSDARG00000022832	MAD_Dr_004_128365	26949	OTTDART00000029637	NA	NA	568155	NA	NA	NA	NA	ZDB-GENE-051113-212	bnip4	1	5	NA	NA	0.0004	1.00135
ENSDARG00000094486	MAD_Dr_004_128367	26951	OTTDART00000039345	NA	NA	-	NA	NA	NA	NA	NA	NA	1	3	NA	NA	-0.0034	1.15433
ENSDARG00000070108	MAD_Dr_004_128380	26963	ENSDART00000102594	NA	NA	-	NA	NA	NA	NA	NA	NA	1	5	NA	NA	0.0006	1.02572
ENSDARG00000094833	MAD_Dr_004_128435	27015	OTTDART00000022417	NA	NA	751633	NA	NA	NA	NA	ZDB-GENE-060825-53	coa5	1	5	NA	NA	-0.0006	1.07819
ENSDARG00000070849	MAD_Dr_004_128438	27017	OTTDART00000025363	NA	NA	337148	NA	NA	NA	NA	ZDB-GENE-030131-9092	rps15	1	7	NA	NA	0.0037	1.22363
ENSDARG00000074176	MAD_Dr_004_128440	27019	NR_015622.1	NR_015622.1	NA	796588	NA	NA	NA	NA	ZDB-GENE-090313-198	si:dkey-167i21.2	1	3	NA	NA	-0.0054	1.32524
ENSDARG00000036100	MAD_Dr_004_128463	27042	ENSDART00000049840	NA	NA	571385	NA	NA	NA	NA	ZDB-GENE-060503-864	eya3	1	4	NA	NA	-0.0025	1.04073
ENSDARG00000058467	MAD_Dr_004_128488	27065	NM_198356.1 ; Dr.76804	NM_198356.1	prpf40a	321555	PRP40 pre-mRNA processing factor 40 homolog A (yea	Dr.76804	prpf40a	PRP40 pre-mRNA processing factor 40 homolog A (yea	ZDB-GENE-030131-274	prpf40a	1	5	NA	NA	0.001	1.14892
ENSDARG00000070333	MAD_Dr_004_128505	27081	NM_001098480.1	NM_001098480.1	anapc11	768140	APC11 anaphase promoting complex subunit 11 homolo	NA	NA	NA	ZDB-GENE-061013-383	anapc11	1	5	NA	NA	-0.0017	1.11454
ENSDARG00000092493	MAD_Dr_004_128532	27108	OTTDART00000032402	NA	NA	8388607	NA	NA	NA	NA	ZDB-GENE-070705-542	si:dkeyp-44a8.2	3	5	NA	NA	0.0015	1.11619
ENSDARG00000017798	MAD_Dr_004_128544	27120	ENSDART00000047442	NA	NA	402921	NA	NA	NA	NA	ZDB-GENE-040408-1	bcor	1	9	87	NA	0.0064	1.10557
ENSDARG00000045155	MAD_Dr_004_128582	27158	NM_173266.1	NM_173266.1	phf5a	286774	PHD finger protein 5A	NA	NA	NA	ZDB-GENE-021219-3	phf5a	1	7	NA	NA	0.0039	1.1883
ENSDARG00000077811	MAD_Dr_004_128646	27220	NM_131336.1 ; Dr.4763	NM_131336.1	sox11a	30602	SRY-box containing gene 11a	Dr.4763	sox11a	SRY-box containing gene 11a	ZDB-GENE-980526-395	sox11a	1	5	NA	NA	-0.0014	1.09638
ENSDARG00000035756	MAD_Dr_004_128648	27222	NM_200845.1	NM_200845.1	zgc:77702	393818	zgc:77702	NA	NA	NA	ZDB-GENE-040426-1852	rps17	1	7	NA	NA	0.0035	1.21153
ENSDARG00000094185	MAD_Dr_004_128682	27254	OTTDART00000021101	NA	NA	-	NA	NA	NA	NA	ZDB-GENE-060503-855	si:ch211-146g19.1	1	7	NA	NA	0.0035	1.09989
ENSDARG00000077018	MAD_Dr_004_128691	27262	ENSDART00000110117	NA	NA	556903	NA	NA	NA	NA	ZDB-GENE-080204-125	socs7	3	5	NA	NA	0.0011	1.01031
ENSDARG00000068868	MAD_Dr_004_128789	27355	XM_001918450.1 ; Dr.150828	XM_001918450.1	NA	492812	NA	Dr.150828	NA	NA	ZDB-GENE-041114-168	nap1l4b	1	5	NA	NA	-0.0017	1.09111
ENSDARG00000068820	MAD_Dr_004_128800	27366	OTTDART00000034916	NA	NA	252913	NA	NA	NA	NA	ZDB-GENE-020717-1	h2afva	1	5	NA	NA	0.0009	1.00683
ENSDARG00000095146	MAD_Dr_004_128844	27407	OTTDART00000013968 ; OTTDART00000013982	NA	NA	-	NA	NA	NA	NA	ZDB-GENE-050208-779	si:dkey-21e2.6	1	5	NA	NA	0.0007	1.00186
ENSDARG00000040557	MAD_Dr_004_128922	27476	OTTDART00000017938	NA	NA	751632	NA	NA	NA	NA	ZDB-GENE-060503-675	exosc5	1	7	NA	NA	0.0044	1.22539
ENSDARG00000093313	MAD_Dr_004_128964	27515	OTTDART00000022503	NA	NA	550134	NA	NA	NA	NA	ZDB-GENE-050411-10	ubb	1	5	NA	NA	0.0006	1.04748
ENSDARG00000011841	MAD_Dr_004_128975	27526	NM_199757.1	NM_199757.1	atp5l	326977	ATP synthase, H+ transporting, mitochondrial F0 co	NA	NA	NA	ZDB-GENE-030131-5177	atp5l	1	7	NA	NA	0.0053	1.29798
ENSDARG00000052437	MAD_Dr_004_128976	27527	ENSDART00000074290	NA	NA	569807	NA	NA	NA	NA	ZDB-GENE-081022-66	mia	1	8	NA	NA	0.0093	1.52772
ENSDARG00000059725	MAD_Dr_004_129051	27598	ENSDART00000083346	NA	NA	100151755	NA	NA	NA	NA	ZDB-GENE-080515-6	hypk	1	7	NA	NA	0.0026	1.07948
ENSDARG00000061651	MAD_Dr_004_129076	27623	OTTDART00000019922 ; ENSDART00000088175 ; NM_001126406.1 ; Dr.90900	NM_001126406.1	marveld2b	563122	MARVEL domain containing 2b	Dr.90900	marveld2b	MARVEL domain containing 2b	ZDB-GENE-050208-54	marveld2b	1	5	NA	NA	0.0007	1.04064
ENSDARG00000092873	MAD_Dr_004_129094	27641	OTTDART00000005318	NA	NA	8388607	NA	NA	NA	NA	ZDB-GENE-041001-108	si:ch211-253p18.4	1	7	NA	NA	0.0034	1.13731
ENSDARG00000023298	MAD_Dr_004_129102	27648	ENSDART00000031173	NA	NA	554155	NA	NA	NA	NA	ZDB-GENE-050522-549	rps27.1	1	7	NA	NA	0.0044	1.23493
ENSDARG00000025168	MAD_Dr_004_129105	27651	ENSDART00000081897	NA	NA	-	NA	NA	NA	NA	NA	NA	1	5	NA	NA	-0.0015	1.07408
ENSDARG00000045513	MAD_Dr_004_129165	27709	OTTDART00000009487 ; ENSDART00000066929 ; NM_001042744.1 ; Dr.81379	NM_001042744.1	taf3	334474	TAF3 RNA polymerase II, TATA box binding protein (	Dr.81379	taf3	TAF3 RNA polymerase II, TATA box binding protein (	ZDB-GENE-030131-6406	taf3	1	7	NA	NA	0.0033	1.08551
ENSDARG00000069326	MAD_Dr_004_129173	27716	OTTDART00000036723	NA	NA	406839	NA	NA	NA	NA	ZDB-GENE-040426-2923	mus81	1	8	NA	NA	0.002	1.08167
ENSDARG00000019976	MAD_Dr_004_129267	27806	OTTDART00000044207	NA	NA	553513	NA	NA	NA	NA	ZDB-GENE-050913-44	idi1	1	8	NA	NA	0.0026	1.12116
ENSDARG00000058463	MAD_Dr_004_129337	27872	OTTDART00000027300	NA	NA	573619	NA	NA	NA	NA	ZDB-GENE-040801-1	ndufab1a	1	7	NA	NA	0.0019	1.05365
ENSDARG00000077300	MAD_Dr_004_129357	27891	OTTDART00000036758 ; ENSDART00000003375	NA	NA	327528	NA	NA	NA	NA	ZDB-GENE-030131-5739	usp42	1	7	NA	NA	0.0024	1.06681
ENSDARG00000021794	MAD_Dr_004_129403	27936	NM_199580.1 ; Dr.28305	NM_199580.1	hmmr	322012	hyaluronan mediated motility receptor	Dr.28305	hmmr	hyaluronan mediated motility receptor	ZDB-GENE-030131-731	hmmr	1	6	NA	NA	0.0054	1.35094
ENSDARG00000014517	MAD_Dr_004_129429	27962	NM_214755.2 ; Dr.20192	NM_214755.2	usp5	406618	ubiquitin specific protease 5	Dr.20192	usp5	ubiquitin specific protease 5	ZDB-GENE-040426-2584	usp5	1	5	NA	NA	0.0009	1.00212
ENSDARG00000092290	MAD_Dr_004_129447	27980	OTTDART00000041854	NA	NA	557879	NA	NA	NA	NA	ZDB-GENE-090313-379	si:dkeyp-26a9.2	1	5	NA	NA	0	1.00871
ENSDARG00000091001	MAD_Dr_004_129463	27994	NM_001040051.1	NM_001040051.1	zgc:136962	677757	zgc:136962	NA	NA	NA	ZDB-GENE-060331-97	mycbp	1	7	NA	NA	0.0032	1.06256
ENSDARG00000094097	MAD_Dr_004_129512	28040	OTTDART00000022789	NA	NA	-	NA	NA	NA	NA	ZDB-GENE-060531-32	si:ch211-209a2.1	1	7	NA	NA	0.0021	1.1389
ENSDARG00000095059	MAD_Dr_004_129517	28045	OTTDART00000032325 ; OTTDART00000032326	NA	NA	-	NA	NA	NA	NA	ZDB-GENE-070705-15	si:ch211-106h4.5	1	5	NA	NA	0.0007	1.02986
ENSDARG00000038030	MAD_Dr_004_129627	28151	OTTDART00000037958	NA	NA	449846	NA	NA	NA	NA	ZDB-GENE-041008-106	rbx1	1	5	NA	NA	0.0006	1.02767
ENSDARG00000078773	MAD_Dr_004_129633	28156	ENSDART00000109160	NA	NA	100002535	NA	NA	NA	NA	ZDB-GENE-070912-593	tmem70	1	4	NA	NA	-0.0026	1.13812
ENSDARG00000036675	MAD_Dr_004_129679	28202	OTTDART00000038379	NA	NA	378453	NA	NA	NA	NA	ZDB-GENE-030912-14	hnrnpa1b	1	5	NA	NA	0.001	1.00866
ENSDARG00000015128	MAD_Dr_004_129682	28205	OTTDART00000024718	NA	NA	325618	NA	NA	NA	NA	ZDB-GENE-030131-4343	rpl27	1	7	NA	NA	0.0041	1.21436
ENSDARG00000094475	MAD_Dr_004_129736	28257	OTTDART00000007740	NA	NA	-	NA	NA	NA	NA	ZDB-GENE-041014-194	si:dkey-156m18.1	1	5	NA	NA	0.0007	1.05008
ENSDARG00000017741	MAD_Dr_004_129741	28262	OTTDART00000029023	NA	NA	335512	NA	NA	NA	NA	ZDB-GENE-030131-7452	g3bp1	1	5	NA	NA	-0.0001	1.00091
ENSDARG00000078680	MAD_Dr_004_129789	28308	OTTDART00000022599	NA	NA	116993	NA	NA	NA	NA	ZDB-GENE-011023-1	vcana	1	5	NA	NA	0.0016	1.12617
ENSDARG00000032114	MAD_Dr_004_129834	28352	ENSDART00000029788 ; Dr.83805	NA	NA	557946	NA	Dr.83805	slain2	SLAIN motif family, member 2	ZDB-GENE-041014-251	slain2	1	5	NA	NA	0.0011	1.04342
ENSDARG00000094419	MAD_Dr_004_129861	28378	OTTDART00000034498	NA	NA	-	NA	NA	NA	NA	ZDB-GENE-081105-121	si:ch211-198b21.6	1	2	NA	NA	-0.0018	1.03408
ENSDARG00000011405	MAD_Dr_004_129924	28439	OTTDART00000043465 ; OTTDART00000023647	NA	NA	114420	NA	NA	NA	NA	ZDB-GENE-010724-15	rps9	1	7	NA	NA	0.0052	1.25107
ENSDARG00000011146	MAD_Dr_004_129925	28440	OTTDART00000018784	NA	NA	554154	NA	NA	NA	NA	ZDB-GENE-050522-542	uqcrb	1	7	NA	NA	0.0047	1.24168
ENSDARG00000012866	MAD_Dr_004_129998	28509	NM_200927.1 ; Dr.78886	NM_200927.1	picalm	393901	phosphatidylinositol binding clathrin assembly pro	Dr.78886	picalm	phosphatidylinositol binding clathrin assembly pro	ZDB-GENE-040426-761	picalma	1	5	NA	NA	-0.001	1.04367
ENSDARG00000095866	MAD_Dr_004_130039	28545	ENSDART00000082286 ; ENSDART00000113227	NA	NA	-	NA	NA	NA	NA	ZDB-GENE-100318-6	fabp1b.2	1	7	NA	NA	0.0211	2.98132
ENSDARG00000075728	MAD_Dr_004_130115	28617	NM_131177.1	NM_131177.1	jup	30415	junction plakoglobin	NA	NA	NA	ZDB-GENE-991207-22	jupa	1	7	NA	NA	0.0024	1.23951
ENSDARG00000009830	MAD_Dr_004_130154	28655	OTTDART00000036491	NA	NA	794178	NA	NA	NA	NA	ZDB-GENE-030131-2032	hdlbpa	1	7	NA	NA	0.0026	1.15703
ENSDARG00000095157	MAD_Dr_004_130217	28711	OTTDART00000037588	NA	NA	799515	NA	NA	NA	NA	ZDB-GENE-070410-137	zgc:163080	1	3	NA	NA	-0.0038	1.09062
ENSDARG00000045167	MAD_Dr_004_130257	28749	OTTDART00000036732	NA	NA	447853	NA	NA	NA	NA	ZDB-GENE-040912-160	dlgap5	1	5	NA	NA	-0.0006	1.01037
ENSDARG00000038028	MAD_Dr_004_130265	28757	ENSDART00000055430	NA	NA	393943	NA	NA	NA	NA	ZDB-GENE-040426-1124	ndufa6	1	7	NA	NA	0.0084	1.46102
ENSDARG00000094938	MAD_Dr_004_130314	28804	OTTDART00000016586	NA	NA	-	NA	NA	NA	NA	ZDB-GENE-050420-198	si:dkey-199i24.3	1	5	NA	NA	0	1.01979
ENSDARG00000044357	MAD_Dr_004_130500	28976	OTTDART00000024490	NA	NA	798995	NA	NA	NA	NA	ZDB-GENE-040426-1253	tbc1d23	1	5	NA	NA	0.0003	1.01309
ENSDARG00000092677	MAD_Dr_004_130512	28986	OTTDART00000032450	NA	NA	8388607	NA	NA	NA	NA	NA	NA	1	7	NA	NA	0.0024	1.07578
ENSDARG00000002552	MAD_Dr_004_130565	29038	NM_201303.1 ; Dr.76847 ; ENSDART00000027532	NM_201303.1	mapkapk2a	327321	mitogen-activated protein kinase-activated protein	Dr.76847	mapkapk2a	mitogen-activated protein kinase-activated protein	ZDB-GENE-030131-5532	mapkapk2a	1	3	NA	NA	-0.0039	1.18311
ENSDARG00000039346	MAD_Dr_004_130612	29081	NM_001013456.1	NM_001013456.1	zgc:114172	541328	zgc:114172	NA	NA	NA	ZDB-GENE-050320-17	ndufa5	1	7	NA	NA	0.0036	1.19614
ENSDARG00000036044	MAD_Dr_004_130684	29152	ENSDART00000052331	NA	NA	406485	NA	NA	NA	NA	ZDB-GENE-040426-2284	rps20	1	7	NA	NA	0.0018	1.08236
ENSDARG00000011941	MAD_Dr_004_130731	29197	OTTDART00000036481	NA	NA	562822	NA	NA	NA	NA	ZDB-GENE-070618-1	bmpr2a	1	7	NA	NA	0.0019	1.11279
ENSDARG00000061159	MAD_Dr_004_130750	29215	XM_001922789.1 ; Dr.75629 ; OTTDART00000016134	XM_001922789.1	NA	386775	NA	Dr.75629	gltscr1	glioma tumor suppressor candidate region gene 1	ZDB-GENE-031116-2	gltscr1	1	5	NA	NA	-0.0003	1.01646
ENSDARG00000069092	MAD_Dr_004_130912	29366	OTTDART00000007202	NA	NA	321940	NA	NA	NA	NA	ZDB-GENE-040426-2874	xrn2	1	3	NA	NA	-0.0026	1.16815
ENSDARG00000060620	MAD_Dr_004_130944	29395	OTTDART00000036347 ; ENSDART00000085648	NA	NA	569525	NA	NA	NA	NA	ZDB-GENE-070820-10	lig4	1	8	NA	NA	0.0018	1.1157
ENSDARG00000008920	MAD_Dr_004_130995	29444	NM_001004653.1	NM_001004653.1	zgc:103761	447915	zgc:103761	NA	NA	NA	ZDB-GENE-040912-93	zgc:103761	1	8	NA	NA	0.0038	1.13774
ENSDARG00000093584	MAD_Dr_004_131066	29510	OTTDART00000040717	NA	NA	559113	NA	NA	NA	NA	ZDB-GENE-030131-7103	zgc:193505	1	5	NA	NA	-0.0003	1.0138
ENSDARG00000090802	MAD_Dr_004_131090	29533	Dr.121683	NA	NA	-	NA	Dr.121683	NA	NA	NA	NA	3	5	NA	NA	0.0004	1.01773
ENSDARG00000027109	MAD_Dr_004_131115	29555	OTTDART00000022573	NA	NA	321659	NA	NA	NA	NA	ZDB-GENE-030131-378	zfr	1	5	NA	NA	0.0016	1.07223
ENSDARG00000036876	MAD_Dr_004_131174	29612	ENSDART00000053545	NA	NA	100333158	NA	NA	NA	NA	ZDB-GENE-060825-317	zgc:153284	1	7	NA	NA	0.0073	1.31464
ENSDARG00000075354	MAD_Dr_004_131193	29631	ENSDART00000112361	NA	NA	797406	NA	NA	NA	NA	ZDB-GENE-030131-5188	espl1	1	3	NA	NA	-0.0072	1.36139
ENSDARG00000088091	MAD_Dr_004_131218	29655	OTTDART00000042669	NA	NA	799355	NA	NA	NA	NA	ZDB-GENE-031002-33	pfn1	1	7	NA	NA	0.0041	1.31103
ENSDARG00000001313	MAD_Dr_004_131258	29692	ENSDART00000001444 ; NM_001003822.1	NM_001003822.1	g2e3	368848	G2/M-phase specific E3 ubiquitin ligase	NA	NA	NA	ZDB-GENE-030616-400	g2e3	1	7	NA	NA	0.0018	1.1066
ENSDARG00000045342	MAD_Dr_004_131270	29703	ENSDART00000066677	NA	NA	-	NA	NA	NA	NA	ZDB-GENE-091204-382	si:ch211-140b10.6	1	5	NA	NA	0.0003	1.00946
ENSDARG00000056346	MAD_Dr_004_131281	29714	ENSDART00000052902	NA	NA	561771	NA	NA	NA	NA	ZDB-GENE-070112-1242	acap1	1	3	NA	NA	-0.0026	1.14354
ENSDARG00000046157	MAD_Dr_004_131319	29748	ENSDART00000067866	NA	NA	541327	NA	NA	NA	NA	ZDB-GENE-050320-15	zgc:114188	1	7	NA	NA	0.0071	1.40274
ENSDARG00000092336	MAD_Dr_004_131416	29840	OTTDART00000031343	NA	NA	-	NA	NA	NA	NA	ZDB-GENE-070705-227	si:ch73-256j6.7	1	5	NA	NA	0.0001	1.01656
ENSDARG00000034291	MAD_Dr_004_131475	29894	OTTDART00000026469	NA	NA	415159	NA	NA	NA	NA	ZDB-GENE-040625-39	rpl37	1	7	NA	NA	0.0034	1.1995
ENSDARG00000093959	MAD_Dr_004_131477	29896	OTTDART00000042953	NA	NA	-	NA	NA	NA	NA	ZDB-GENE-091120-2	si:ch211-199i18.8	1	7	NA	NA	0.0039	1.15951
ENSDARG00000011201	MAD_Dr_004_131540	29951	ENSDART00000013690	NA	NA	558312	NA	NA	NA	NA	ZDB-GENE-070327-2	rplp2l	1	7	NA	NA	0.0032	1.12462
ENSDARG00000091061	MAD_Dr_004_131555	29965	Dr.79984	NA	NA	-	NA	Dr.79984	NA	NA	NA	NA	1	8	NA	NA	0.0026	1.13641
ENSDARG00000021859	MAD_Dr_004_131605	30010	OTTDART00000019914	NA	NA	393175	NA	NA	NA	NA	ZDB-GENE-040426-934	zgc:56194	3	2	NA	NA	-0.0057	1.17411
ENSDARG00000045797	MAD_Dr_004_131650	30052	ENSDART00000067320	NA	NA	100190888	NA	NA	NA	NA	ZDB-GENE-100427-3	si:ch211-68a17.7	1	8	NA	NA	0.0025	1.14402
ENSDARG00000092669	MAD_Dr_004_131700	30100	OTTDART00000011159	NA	NA	-	NA	NA	NA	NA	ZDB-GENE-060503-117	si:ch211-207m11.2	1	5	NA	NA	0.0006	1.03797
ENSDARG00000002165	MAD_Dr_004_131702	30102	OTTDART00000044416	NA	NA	30648	NA	NA	NA	NA	ZDB-GENE-991110-17	psme1	1	5	NA	NA	-0.0016	1.0803
ENSDARG00000019473	MAD_Dr_004_131707	30107	ENSDART00000113050	NA	NA	557315	NA	NA	NA	NA	ZDB-GENE-070831-1	kirrel3l	3	9	NA	NA	0.005	1.18338
ENSDARG00000045525	MAD_Dr_004_131757	30153	OTTDART00000009594	NA	NA	556763	NA	NA	NA	NA	ZDB-GENE-030131-1811	tmcc3	3	5	NA	NA	0.0015	1.125
ENSDARG00000093284	MAD_Dr_004_131804	30196	OTTDART00000034090	NA	NA	-	NA	NA	NA	NA	ZDB-GENE-070912-155	si:ch211-173m16.2	1	3	NA	NA	-0.0079	1.51845
ENSDARG00000060430	MAD_Dr_004_131805	30197	NM_001077723.1	NM_001077723.1	zgc:152894	777615	zgc:152894	NA	NA	NA	ZDB-GENE-061103-208	zfyve28	1	5	NA	NA	0.0002	1.04469
ENSDARG00000094440	MAD_Dr_004_131807	30199	OTTDART00000035532	NA	NA	-	NA	NA	NA	NA	ZDB-GENE-081104-17	si:ch211-237c9.3	1	7	NA	NA	0.0026	1.05612
ENSDARG00000024829	MAD_Dr_004_131848	30239	OTTDART00000045593	NA	NA	30234	NA	NA	NA	NA	ZDB-GENE-990415-262	tnw	1	5	NA	NA	-0.0005	1.0157
ENSDARG00000093886	MAD_Dr_004_131864	30254	OTTDART00000041265	NA	NA	796588	NA	NA	NA	NA	ZDB-GENE-090313-198	si:dkey-167i21.2	1	3	NA	NA	-0.007	1.42866
ENSDARG00000054849	MAD_Dr_004_131905	30291	OTTDART00000024727	NA	NA	436949	NA	NA	NA	NA	ZDB-GENE-040718-425	bcat2	1	5	NA	NA	-0.001	1.04248
ENSDARG00000009978	MAD_Dr_004_131916	30302	NM_212761.2 ; OTTDART00000026601	NM_212761.2	icn	336655	ictacalcin	NA	NA	NA	ZDB-GENE-030131-8599	icn	1	8	NA	NA	0.0123	1.46253
ENSDARG00000008224	MAD_Dr_004_131938	30323	ENSDART00000016105	NA	NA	-	NA	NA	NA	NA	ZDB-GENE-030131-2042	vps35	1	3	NA	NA	-0.0022	1.09861
ENSDARG00000078435	MAD_Dr_004_131945	30330	OTTDART00000043385	NA	NA	-	NA	NA	NA	NA	NA	NA	1	7	NA	NA	0.0036	1.20068
ENSDARG00000040649	MAD_Dr_004_132005	30384	ENSDART00000101851	NA	NA	368249	NA	NA	NA	NA	ZDB-GENE-030724-5	prickle1a	1	5	NA	NA	0.0009	1.02308
ENSDARG00000033171	MAD_Dr_004_132043	30421	OTTDART00000026210	NA	NA	393634	NA	NA	NA	NA	ZDB-GENE-040426-1602	trappc6bl	1	2	NA	NA	-0.0073	1.4075
ENSDARG00000029500	MAD_Dr_004_132048	30426	OTTDART00000025350	NA	NA	394097	NA	NA	NA	NA	ZDB-GENE-040426-1033	rpl34	1	7	NA	NA	0.0047	1.26924
ENSDARG00000089066	MAD_Dr_004_132049	30427	ENSDART00000082464	NA	NA	-	NA	NA	NA	NA	ZDB-GENE-130530-951	nhsl2	1	7	NA	NA	0.0041	1.22366
ENSDARG00000078758	MAD_Dr_004_132071	30449	Dr.110026	NA	NA	566868	NA	Dr.110026	scn12ab	sodium channel, voltage gated, type VIII, alpha b	ZDB-GENE-060908-3	scn12ab	2	2	NA	NA	-0.0099	1.60694
ENSDARG00000015495	MAD_Dr_004_132213	30578	OTTDART00000023814	NA	NA	117603	NA	NA	NA	NA	ZDB-GENE-011116-1	klf3	1	9	94	NA	0.0054	1.12074
ENSDARG00000001721	MAD_Dr_004_132225	30590	OTTDART00000033207 ; ENSDART00000098303	NA	NA	568941	NA	NA	NA	NA	ZDB-GENE-070912-300	oc90	1	2	NA	NA	-0.0027	1.09302
ENSDARG00000092842	MAD_Dr_004_132361	30723	OTTDART00000013653	NA	NA	-	NA	NA	NA	NA	ZDB-GENE-060503-799	si:ch211-93g21.2	1	5	NA	NA	0.0016	1.02254
ENSDARG00000029402	MAD_Dr_004_132508	30861	OTTDART00000025564	NA	NA	406511	NA	NA	NA	NA	ZDB-GENE-040426-2329	sort1a	3	5	NA	NA	-0.0001	1.01972
ENSDARG00000078113	MAD_Dr_004_132516	30869	NM_001172637.1	NM_001172637.1	zgc:171560	559659	zgc:171560	NA	NA	NA	ZDB-GENE-070928-12	atp5ia	1	3	NA	NA	-0.0031	1.06831
ENSDARG00000054290	MAD_Dr_004_132530	30882	XM_001346256.2 ; Dr.32211	XM_001346256.2	NA	368893	NA	Dr.32211	acin1a	apoptotic chromatin condensation inducer 1a	ZDB-GENE-030616-583	acin1a	1	7	NA	NA	0.0028	1.10983
ENSDARG00000091983	MAD_Dr_004_132564	30913	OTTDART00000044992	NA	NA	-	NA	NA	NA	NA	ZDB-GENE-091204-291	si:ch73-249k16.1	1	7	NA	NA	0.0033	1.28376
ENSDARG00000093664	MAD_Dr_004_132603	30951	OTTDART00000034373	NA	NA	-	NA	NA	NA	NA	ZDB-GENE-081105-25	si:dkey-115d18.2	1	7	NA	NA	0.0033	1.15562
ENSDARG00000092408	MAD_Dr_004_132604	30952	OTTDART00000039329	NA	NA	-	NA	NA	NA	NA	ZDB-GENE-081105-137	si:ch73-22b20.4	1	2	NA	NA	-0.0023	1.10545
ENSDARG00000095544	MAD_Dr_004_132641	30987	OTTDART00000035552	NA	NA	-	NA	NA	NA	NA	ZDB-GENE-081105-34	si:ch211-196c10.6	1	5	NA	NA	-0.0002	1.03697
ENSDARG00000063873	MAD_Dr_004_132645	30991	ENSDART00000093574	NA	NA	-	NA	NA	NA	NA	ZDB-GENE-060503-767	si:ch211-174h4.1	1	7	NA	NA	0.0034	1.11103
ENSDARG00000030367	MAD_Dr_004_132717	31060	NM_001009983.1 ; Dr.120641 ; ENSDART00000041805	NM_001009983.1	metrn	494493	meteorin, glial cell differentiation regulator	Dr.120641	metrn	meteorin, glial cell differentiation regulator	ZDB-GENE-050102-1	metrn	1	7	NA	NA	0.0056	1.29268
ENSDARG00000075244	MAD_Dr_004_132733	31075	Dr.154682	NA	NA	558589	NA	Dr.154682	ftr65	finTRIM family, member 65	ZDB-GENE-050309-175	ftr65	1	7	NA	NA	0.0033	1.18541
ENSDARG00000092975	MAD_Dr_004_132735	31077	OTTDART00000023105	NA	NA	-	NA	NA	NA	NA	ZDB-GENE-060531-25	si:ch211-198e13.2	1	5	NA	NA	0.0016	1.10091
ENSDARG00000037071	MAD_Dr_004_132736	31078	OTTDART00000027066	NA	NA	336662	NA	NA	NA	NA	ZDB-GENE-030131-8606	rps26	1	7	NA	NA	0.0039	1.21277
ENSDARG00000014500	MAD_Dr_004_132772	31114	ENSDART00000026812	NA	NA	-	NA	NA	NA	NA	NA	NA	1	7	NA	NA	0.0019	1.05627
ENSDARG00000051748	MAD_Dr_004_132774	31116	OTTDART00000038759	NA	NA	799608	NA	NA	NA	NA	ZDB-GENE-070424-30	ccnd2a	1	8	NA	NA	0.002	1.00213
ENSDARG00000075190	MAD_Dr_004_132781	31123	ENSDART00000111171	NA	NA	-	NA	NA	NA	NA	NA	NA	1	2	NA	NA	-0.0042	1.24049
ENSDARG00000008057	MAD_Dr_004_132821	31159	OTTDART00000029842	NA	NA	436776	NA	NA	NA	NA	ZDB-GENE-040718-207	ndfip1l	1	8	NA	NA	0.0028	1.13143
ENSDARG00000022833	MAD_Dr_004_132866	31204	ENSDART00000010499	NA	NA	335629	NA	NA	NA	NA	ZDB-GENE-031018-2	rplp2	1	7	NA	NA	0.006	1.38594
ENSDARG00000092124	MAD_Dr_004_133059	31383	OTTDART00000018523	NA	NA	568423	NA	NA	NA	NA	NA	NA	2	7	NA	NA	0.0039	1.05423
ENSDARG00000092358	MAD_Dr_004_133091	31412	OTTDART00000023832	NA	NA	-	NA	NA	NA	NA	ZDB-GENE-070424-111	si:ch211-114l13.11	1	8	NA	NA	0.0026	1.09052
ENSDARG00000025850	MAD_Dr_004_133168	31487	OTTDART00000038126	NA	NA	394166	NA	NA	NA	NA	ZDB-GENE-040426-1102	rps21	1	8	NA	NA	0.0034	1.19114
ENSDARG00000078072	MAD_Dr_004_133203	31520	OTTDART00000022445 ; ENSDART00000113993	NA	NA	100330978	NA	NA	NA	NA	ZDB-GENE-070705-127	si:ch211-232i5.1	1	7	NA	NA	0.0067	1.46997
ENSDARG00000093771	MAD_Dr_004_133253	31567	OTTDART00000010097	NA	NA	-	NA	NA	NA	NA	ZDB-GENE-041210-225	si:ch211-207e19.6	1	5	NA	NA	-0.0004	1.0205
ENSDARG00000006332	MAD_Dr_004_133267	31580	OTTDART00000004247	NA	NA	555970	NA	NA	NA	NA	ZDB-GENE-040724-144	snx14	3	5	NA	NA	-0.0001	1.05277
ENSDARG00000004754	MAD_Dr_004_133377	31683	NM_214716.1	NM_214716.1	hspa4l	335865	heat shock protein 4, like	NA	NA	NA	ZDB-GENE-040426-2832	hspa4a	2	5	NA	NA	0.0005	1.06019
ENSDARG00000076805	MAD_Dr_004_133491	31787	NM_001089519.1 ; Dr.44195 ; OTTDART00000037644 ; ENSDART00000113345	NM_001089519.1	zgc:158262	8388607	zgc:158262	Dr.44195	zgc:158262	zgc:158262	ZDB-GENE-070410-6	leng8	1	5	NA	NA	0.0007	1.01779
ENSDARG00000092686	MAD_Dr_004_133569	31860	OTTDART00000014385	NA	NA	-	NA	NA	NA	NA	ZDB-GENE-050208-714	si:dkey-39e8.5	1	5	NA	NA	0.0012	1.11945
ENSDARG00000093145	MAD_Dr_004_133641	31924	Dr.124454 ; OTTDART00000029938	NA	NA	-	NA	Dr.124454	NA	NA	ZDB-GENE-070424-230	si:dkey-246k9.3	1	5	NA	NA	-0.0008	1.04059
ENSDARG00000040614	MAD_Dr_004_133660	31943	OTTDART00000034680	NA	NA	360133	NA	NA	NA	NA	ZDB-GENE-030801-1	sestd1	1	5	NA	NA	-0.0014	1.0968
ENSDARG00000042389	MAD_Dr_004_133695	31975	ENSDART00000062153	NA	NA	572109	NA	NA	NA	NA	ZDB-GENE-070928-31	zgc:171772	1	7	NA	NA	0.0027	1.17293
ENSDARG00000087492	MAD_Dr_004_133703	31983	Dr.103161	NA	NA	-	NA	Dr.103161	NA	NA	NA	NA	2	5	NA	NA	0.0014	1.12902
ENSDARG00000061242	MAD_Dr_004_133785	32058	ENSDART00000087144	NA	NA	562692	NA	NA	NA	NA	ZDB-GENE-061103-184	tuft1a	1	8	NA	NA	0.0103	1.73755
ENSDARG00000045296	MAD_Dr_004_133888	32152	OTTDART00000029011	NA	NA	393820	NA	NA	NA	NA	ZDB-GENE-040426-1883	myeov2	1	7	NA	NA	0.0036	1.13312
ENSDARG00000087869	MAD_Dr_004_133906	32170	Dr.123432	NA	NA	-	NA	Dr.123432	NA	NA	NA	NA	3	2	NA	NA	-0.0063	1.30983
ENSDARG00000052063	MAD_Dr_004_133907	32171	XM_001921583.1 ; Dr.77841 ; OTTDART00000036882	XM_001921583.1	NA	323561	NA	Dr.77841	col4a5	collagen, type IV, alpha 5 (Alport syndrome)	ZDB-GENE-030131-2281	col4a5	1	6	NA	NA	0.0103	1.62369
ENSDARG00000092254	MAD_Dr_004_133917	32181	Dr.142585 ; OTTDART00000030928 ; OTTDART00000035753	NA	NA	8388607	NA	Dr.142585	NA	NA	ZDB-GENE-070912-642	si:dkeyp-33e11.1	1	7	NA	NA	0.0031	1.13926
ENSDARG00000077242	MAD_Dr_004_133927	32190	XM_001918421.1 ; ENSDART00000044634	XM_001918421.1	NA	445306	NA	NA	NA	NA	ZDB-GENE-040808-19	eif3ha	1	6	NA	NA	0.002	1.2721
ENSDARG00000079010	MAD_Dr_004_133962	32223	ENSDART00000114482	NA	NA	-	NA	NA	NA	NA	NA	NA	1	5	NA	NA	0.0003	1.01285
ENSDARG00000006413	MAD_Dr_004_133996	32256	NM_001002486.1	NM_001002486.1	rpl38	436759	ribosomal protein L38	NA	NA	NA	ZDB-GENE-030131-8752	rpl38	1	7	NA	NA	0.0029	1.12541
ENSDARG00000032010	MAD_Dr_004_134023	32281	OTTDART00000026302 ; ENSDART00000100622 ; ENSDART00000046338	NA	NA	556684	NA	NA	NA	NA	ZDB-GENE-030131-5866	slc15a2	1	2	NA	NA	-0.0062	1.37161
ENSDARG00000060559	MAD_Dr_004_134034	32291	OTTDART00000030322 ; ENSDART00000085454	NA	NA	8388607	NA	NA	NA	NA	ZDB-GENE-080213-3	dis3	1	4	NA	NA	-0.0055	1.31341
ENSDARG00000021984	MAD_Dr_004_134062	32317	ENSDART00000028960	NA	NA	554125	NA	NA	NA	NA	ZDB-GENE-050522-377	ndufa2	1	7	NA	NA	0.0034	1.12792
ENSDARG00000016239	MAD_Dr_004_134066	32321	ENSDART00000104599	NA	NA	-	NA	NA	NA	NA	ZDB-GENE-040426-1004	psmd13	1	7	NA	NA	0.0043	1.20015
ENSDARG00000075379	MAD_Dr_004_134069	32324	ENSDART00000113870	NA	NA	100334934	NA	NA	NA	NA	NA	NA	1	5	NA	NA	0.0001	1.04545
ENSDARG00000053382	MAD_Dr_004_134070	32325	NM_199995.1	NM_199995.1	cox7c	336118	cytochrome c oxidase, subunit VIIc	NA	NA	NA	ZDB-GENE-030131-8062	cox7c	1	7	NA	NA	0.0049	1.20398
ENSDARG00000077717	MAD_Dr_004_134072	32327	NM_001003434.1	NM_001003434.1	zgc:92868	445040	zgc:92868	NA	NA	NA	ZDB-GENE-040801-167	zgc:92868	1	5	NA	NA	0.0011	1.05845
ENSDARG00000013605	MAD_Dr_004_134328	32567	OTTDART00000042278	NA	NA	64269	NA	NA	NA	NA	ZDB-GENE-001127-2	atp1b2a	1	7	NA	NA	0.0109	1.54831
ENSDARG00000068265	MAD_Dr_004_134442	32672	ENSDART00000098643	NA	NA	-	NA	NA	NA	NA	ZDB-GENE-040724-90	tomm5	1	5	NA	NA	0.0017	1.11856
ENSDARG00000061547	MAD_Dr_004_134516	32741	ENSDART00000087894	NA	NA	100334740	NA	NA	NA	NA	ZDB-GENE-060929-224	zgc:153409	1	7	NA	NA	0.0025	1.05327
ENSDARG00000021225	MAD_Dr_004_134555	32774	OTTDART00000033407	NA	NA	117507	NA	NA	NA	NA	ZDB-GENE-011105-1	prkci	1	2	NA	NA	-0.0035	1.13439
ENSDARG00000026964	MAD_Dr_004_134589	32805	OTTDART00000039926 ; NM_213066.1 ; Dr.80401 ; ENSDART00000032042	NM_213066.1	hk2	406339	hexokinase 2	Dr.80401	hk2	hexokinase 2	ZDB-GENE-040426-2017	hk2	1	1	NA	68	-0.009	1.21548
ENSDARG00000036329	MAD_Dr_004_134603	32818	OTTDART00000029195	NA	NA	415243	NA	NA	NA	NA	ZDB-GENE-040625-168	ndufa1	1	8	NA	NA	0.0023	1.08976
ENSDARG00000060360	MAD_Dr_004_134630	32844	NM_212609.1 ; Dr.134498	NM_212609.1	gnb1	322104	guanine nucleotide binding protein (G protein), be	Dr.134498	gnb1	guanine nucleotide binding protein (G protein), be	ZDB-GENE-030131-823	gnb1a	1	5	NA	NA	-0.001	1.03528
ENSDARG00000087473	MAD_Dr_004_134753	32959	Dr.123139	NA	NA	-	NA	Dr.123139	NA	NA	NA	NA	1	5	NA	NA	0.0017	1.13965
ENSDARG00000093419	MAD_Dr_004_134772	32976	OTTDART00000033652	NA	NA	-	NA	NA	NA	NA	ZDB-GENE-070912-503	si:dkey-287i17.4	1	5	NA	NA	0.0001	1.03116
ENSDARG00000094499	MAD_Dr_004_134792	32995	OTTDART00000032132	NA	NA	-	NA	NA	NA	NA	ZDB-GENE-070912-25	si:ch211-120f16.3	1	7	NA	NA	0.0037	1.11139
ENSDARG00000093446	MAD_Dr_004_134836	33033	OTTDART00000004695	NA	NA	-	NA	NA	NA	NA	ZDB-GENEP-040724-4	si:dkey-204f11.49p	2	5	NA	NA	-0.0013	1.32213
ENSDARG00000087277	MAD_Dr_004_134839	33036	OTTDART00000031752	NA	NA	-	NA	NA	NA	NA	ZDB-GENE-030131-4163	selj	1	5	NA	NA	-0.0003	1.05342
ENSDARG00000052975	MAD_Dr_004_135032	33215	ENSDART00000074919	NA	NA	334337	NA	NA	NA	NA	ZDB-GENE-030131-6269	ubqln4	1	8	NA	NA	0.0035	1.17575
ENSDARG00000037503	MAD_Dr_004_135083	33261	OTTDART00000026222	NA	NA	368417	NA	NA	NA	NA	ZDB-GENE-030616-54	thoc2	1	5	NA	NA	0.0002	1.04839
ENSDARG00000063914	MAD_Dr_004_135117	33292	ENSDART00000093615	NA	NA	140533	NA	NA	NA	NA	ZDB-GENE-011205-9	mt-nd3	1	7	NA	NA	0.0022	1.16105
ENSDARG00000090431	MAD_Dr_004_135118	33293	ENSDART00000110386	NA	NA	-	NA	NA	NA	NA	ZDB-GENE-050309-175	ftr65	1	7	NA	NA	0.0033	1.17401
ENSDARG00000036864	MAD_Dr_004_135355	33507	Dr.79420	NA	NA	359838	NA	Dr.79420	slc34a2b	solute carrier family 34 (sodium phosphate), membe	ZDB-GENE-030709-1	slc34a2b	2	6	NA	NA	0.0022	1.13256
ENSDARG00000062152	MAD_Dr_004_135401	33546	NM_001045013.2 ; Dr.72843	NM_001045013.2	chaf1a	563212	chromatin assembly factor 1, subunit A (p150)	Dr.72843	chaf1a	chromatin assembly factor 1, subunit A (p150)	ZDB-GENE-030131-5366	chaf1a	1	5	NA	NA	-0.0006	1.06346
ENSDARG00000088835	MAD_Dr_004_135412	33556	Dr.77285	NA	NA	-	NA	Dr.77285	wu:fb77c11	wu:fb77c11	ZDB-GENE-030131-1658	efs	2	5	NA	NA	0.0007	1.01097
ENSDARG00000058369	MAD_Dr_004_135464	33606	ENSDART00000101537	NA	NA	569582	NA	NA	NA	NA	ZDB-GENE-030131-2628	mex3b	1	3	NA	NA	-0.0023	1.11138
ENSDARG00000040564	MAD_Dr_004_135576	33712	OTTDART00000015793	NA	NA	406555	NA	NA	NA	NA	ZDB-GENE-040426-2432	hnrnpul1	1	7	NA	NA	0.0062	1.37021
ENSDARG00000002710	MAD_Dr_004_135594	33730	OTTDART00000040102	NA	NA	767714	NA	NA	NA	NA	ZDB-GENE-030131-6986	ncl	1	7	NA	NA	0.0026	1.06291
ENSDARG00000043019	MAD_Dr_004_135615	33751	OTTDART00000020509	NA	NA	322338	NA	NA	NA	NA	ZDB-GENE-030131-1057	exoc1	3	2	NA	NA	-0.0026	1.01964
ENSDARG00000092702	MAD_Dr_004_135624	33759	OTTDART00000012169	NA	NA	-	NA	NA	NA	NA	ZDB-GENE-050208-356	si:dkeyp-20e4.8	1	3	NA	NA	-0.0022	1.05788
ENSDARG00000038743	MAD_Dr_004_135737	33861	OTTDART00000024698	NA	NA	114454	NA	NA	NA	NA	ZDB-GENE-010724-7	copb2	1	5	NA	NA	0.0003	1.06561
ENSDARG00000055075	MAD_Dr_004_135795	33916	NM_001035261.1 ; Dr.11428	NM_001035261.1	svil	30112	supervillin	Dr.11428	svil	supervillin	ZDB-GENE-990706-5	svila	1	1	NA	104	-0.0178	1.60379
ENSDARG00000040443	MAD_Dr_004_135798	33919	OTTDART00000016046	NA	NA	449992	NA	NA	NA	NA	ZDB-GENE-041010-106	polr2i	1	3	NA	NA	-0.0033	1.03275
ENSDARG00000025071	MAD_Dr_004_135804	33924	NM_212777.1	NM_212777.1	brd8	337414	bromodomain containing 8	NA	NA	NA	ZDB-GENE-030722-10	brd8	1	3	NA	NA	-0.0032	1.09035
ENSDARG00000088490	MAD_Dr_004_136095	34197	OTTDART00000018614	NA	NA	-	NA	NA	NA	NA	NA	NA	1	5	NA	NA	0.0003	1.57627
ENSDARG00000014039	MAD_Dr_004_136336	34422	OTTDART00000007000	NA	NA	556856	NA	NA	NA	NA	ZDB-GENE-041014-303	si:dkeyp-93d12.1	1	5	NA	NA	-0.001	1.04201
ENSDARG00000011027	MAD_Dr_004_136450	34525	OTTDART00000025695	NA	NA	30705	NA	NA	NA	NA	ZDB-GENE-980526-255	fgfr1a	2	5	NA	NA	-0.0017	1.08367
ENSDARG00000093984	MAD_Dr_004_136695	34753	OTTDART00000014884	NA	NA	-	NA	NA	NA	NA	ZDB-GENE-050419-8	si:ch211-227e10.2	1	5	NA	NA	0.0004	1.06494
ENSDARG00000016443	MAD_Dr_004_136723	34779	ENSDART00000016791	NA	NA	334234	NA	NA	NA	NA	ZDB-GENE-030131-6166	eif3c	1	7	NA	NA	0.0022	1.11622
ENSDARG00000041232	MAD_Dr_004_136755	34809	ENSDART00000060444	NA	NA	405889	NA	NA	NA	NA	ZDB-GENE-040622-5	rps29	1	7	NA	NA	0.0024	1.14182
ENSDARG00000018985	MAD_Dr_004_136767	34820	NM_199780.2 ; Dr.2657	NM_199780.2	gats	327294	opposite strand transcription unit to Stag3	Dr.2657	gats	opposite strand transcription unit to Stag3	ZDB-GENE-030131-5505	gatsl2	1	2	NA	NA	-0.0065	1.24936
ENSDARG00000034883	MAD_Dr_004_136839	34882	OTTDART00000044237	NA	NA	553674	NA	NA	NA	NA	ZDB-GENE-050522-268	acbd5a	1	5	NA	NA	-0.0012	1.1438
ENSDARG00000003257	MAD_Dr_004_136851	34894	NM_001007417.1 ; Dr.82860	NM_001007417.1	zgc:101559	492776	zgc:101559	Dr.82860	zgc:101559	zgc:101559	ZDB-GENE-041114-122	zgc:101559	1	8	NA	NA	0.0044	1.14482
ENSDARG00000016360	MAD_Dr_004_136902	34939	OTTDART00000044478 ; XM_696267.3 ; Dr.120536	XM_696267.3	NA	-	NA	Dr.120536	NA	NA	ZDB-GENE-091116-39	kpna1	1	7	NA	NA	0.0062	1.25049
ENSDARG00000005454	MAD_Dr_004_136913	34948	OTTDART00000026325	NA	NA	321283	NA	NA	NA	NA	ZDB-GENE-050522-327	tacc3	1	7	NA	NA	0.0028	1.10683
ENSDARG00000075616	MAD_Dr_004_136917	34952	ENSDART00000111568	NA	NA	796803	NA	NA	NA	NA	ZDB-GENE-070820-18	polr2k	1	7	NA	NA	0.0055	1.27415
ENSDARG00000092775	MAD_Dr_004_137064	35087	OTTDART00000042839	NA	NA	-	NA	NA	NA	NA	ZDB-GENE-091118-75	si:dkey-24n17.9	1	5	NA	NA	0.0005	1.04896
ENSDARG00000094957	MAD_Dr_004_137139	35160	OTTDART00000041009	NA	NA	-	NA	NA	NA	NA	ZDB-GENE-090313-345	si:dkey-7m11.1	1	8	NA	NA	0.0026	1.0182
ENSDARG00000094731	MAD_Dr_004_137280	35293	OTTDART00000032169	NA	NA	-	NA	NA	NA	NA	ZDB-GENE-070705-265	si:ch211-209l5.2	1	3	NA	NA	-0.0031	1.22687
ENSDARG00000018637	MAD_Dr_004_137319	35329	OTTDART00000027198	NA	NA	436772	NA	NA	NA	NA	ZDB-GENE-040718-203	sec61g	1	7	NA	NA	0.0043	1.27271
ENSDARG00000038901	MAD_Dr_004_137320	35330	ENSDART00000056790	NA	NA	550283	NA	NA	NA	NA	ZDB-GENE-050417-92	tmem256	1	2	NA	NA	-0.0083	1.41775
ENSDARG00000030368	MAD_Dr_004_137337	35347	NM_203321.1 ; Dr.132769	NM_203321.1	naa15b	334099	N(alpha)-acetyltransferase 15, NatA auxiliary subu	Dr.132769	wu:fj88d10	wu:fj88d10	ZDB-GENE-030131-6031	naa15b	1	5	NA	NA	0.0005	1.0587
ENSDARG00000021812	MAD_Dr_004_137446	35446	OTTDART00000030453 ; ENSDART00000110788	NA	NA	337851	NA	NA	NA	NA	ZDB-GENE-040407-1	cherp	1	5	NA	NA	0.0008	1.09025
ENSDARG00000094945	MAD_Dr_004_137522	35516	OTTDART00000022604	NA	NA	-	NA	NA	NA	NA	ZDB-GENE-060526-240	si:dkey-199k11.8	1	2	NA	NA	-0.0088	1.36031
ENSDARG00000076520	MAD_Dr_004_137559	35547	ENSDART00000111861	NA	NA	-	NA	NA	NA	NA	NA	NA	1	8	NA	NA	0.0065	1.33409
ENSDARG00000055192	MAD_Dr_004_137583	35570	OTTDART00000032299	NA	NA	563946	NA	NA	NA	NA	ZDB-GENE-060312-16	zgc:136930	1	5	NA	NA	0.0001	1.03562
ENSDARG00000094690	MAD_Dr_004_137598	35584	OTTDART00000020866	NA	NA	-	NA	NA	NA	NA	ZDB-GENE-060503-642	si:dkey-56m15.1	1	5	NA	NA	0.0006	1.00424
ENSDARG00000094689	MAD_Dr_004_137623	35604	OTTDART00000030422	NA	NA	-	NA	NA	NA	NA	ZDB-GENE-070705-173	si:ch211-284a16.3	1	5	NA	NA	0.0009	1.0993
ENSDARG00000025332	MAD_Dr_004_137862	35817	NM_200321.1 ; Dr.78227 ; OTTDART00000015024 ; ENSDART00000034817	NM_200321.1	rbm28	393291	RNA binding motif protein 28	Dr.78227	rbm28	RNA binding motif protein 28	ZDB-GENE-040426-960	rbm28	1	5	NA	NA	-0.0004	1.02021
ENSDARG00000052827	MAD_Dr_004_137906	35853	ENSDART00000102492	NA	NA	560212	NA	NA	NA	NA	ZDB-GENE-071212-2	top3a	1	8	NA	NA	0.0023	1.02659
ENSDARG00000093386	MAD_Dr_004_138271	36175	OTTDART00000035248	NA	NA	-	NA	NA	NA	NA	ZDB-GENE-081105-23	si:dkeyp-82a1.1	1	5	NA	NA	0.0012	1.03401
ENSDARG00000041169	MAD_Dr_004_138293	36193	NM_200405.1 ; Dr.11978	NM_200405.1	hif1al	393376	hypoxia-inducible factor 1, alpha subunit, like	Dr.11978	hif1al	hypoxia-inducible factor 1, alpha subunit, like	ZDB-GENE-040426-1315	hif1al	1	6	NA	NA	0.0031	1.16959
ENSDARG00000035694	MAD_Dr_004_138305	36204	NM_198817.2 ; Dr.79127	NM_198817.2	stm	386700	starmaker	Dr.79127	stm	starmaker	ZDB-GENE-031112-4	stm	1	5	NA	NA	0.001	1.03354
ENSDARG00000001162	MAD_Dr_004_138495	36366	OTTDART00000002114 ; ENSDART00000001323 ; NM_001007136.1 ; Dr.43321	NM_001007136.1	NA	556290	NA	Dr.43321	NA	NA	ZDB-GENE-030616-40	matr3l1.1	1	5	NA	NA	-0.0016	1.09012
ENSDARG00000043493	MAD_Dr_004_138770	36606	XM_694034.3 ; Dr.38748	XM_694034.3	NA	503600	NA	Dr.38748	cltcb	clathrin, heavy polypeptide b (Hc)	ZDB-GENE-030131-2299	cltca	1	5	NA	NA	0.0011	1.03597
ENSDARG00000033332	MAD_Dr_004_138800	36630	NM_181495.3 ; Dr.17892	NM_181495.3	nrarpa	353224	notch-regulated ankyrin repeat protein a	Dr.17892	nrarpa	notch-regulated ankyrin repeat protein a	ZDB-GENE-030515-6	nrarpa	1	8	NA	NA	0.0081	1.39288
ENSDARG00000095418	MAD_Dr_004_138809	36639	OTTDART00000032343	NA	NA	-	NA	NA	NA	NA	ZDB-GENE-070705-419	si:dkey-254e13.11	1	5	NA	NA	0.0014	1.07505
ENSDARG00000017441	MAD_Dr_004_138855	36678	OTTDART00000041249	NA	NA	58143	NA	NA	NA	NA	ZDB-GENE-000322-6	mylz3	1	7	NA	NA	0.0023	1.11412
ENSDARG00000092216	MAD_Dr_004_138938	36755	OTTDART00000022184	NA	NA	-	NA	NA	NA	NA	ZDB-GENE-070912-405	si:dkey-184d2.6	1	5	NA	NA	-0.0006	1.02672
ENSDARG00000014159	MAD_Dr_004_139242	37012	ENSDART00000019136	NA	NA	368910	NA	NA	NA	NA	ZDB-GENE-030616-615	mtdha	1	7	NA	NA	0.0018	1.07317
ENSDARG00000020647	MAD_Dr_004_139323	37074	NM_131568.1	NM_131568.1	trpc4apb	58089	transient receptor potential cation channel, subfa	NA	NA	NA	ZDB-GENE-000330-2	trpc4apb	1	7	NA	NA	0.0018	1.08851
ENSDARG00000056856	MAD_Dr_004_139356	37102	ENSDART00000040727	NA	NA	324152	NA	NA	NA	NA	ZDB-GENE-030131-2872	tax1bp1b	1	3	NA	NA	-0.0023	1.06288
ENSDARG00000070800	MAD_Dr_004_139368	37114	ENSDART00000080260	NA	NA	-	NA	NA	NA	NA	ZDB-GENE-050809-146	zgc:109744	3	4	NA	NA	-0.0027	1.00344
ENSDARG00000019765	MAD_Dr_004_139370	37116	ENSDART00000100619 ; XM_690062.3 ; OTTDART00000041226	XM_690062.3	NA	8388607	NA	NA	NA	NA	NA	NA	1	7	NA	NA	0.0023	1.08493
ENSDARG00000063910	MAD_Dr_004_139401	37141	ENSDART00000093611	NA	NA	140520	NA	NA	NA	NA	ZDB-GENE-011205-19	mt-atp8	1	5	NA	NA	0.0007	1.00298
ENSDARG00000039399	MAD_Dr_004_139449	37183	OTTDART00000022968	NA	NA	324845	NA	NA	NA	NA	ZDB-GENE-030131-3566	nt5c2a	1	7	NA	NA	0.0103	1.59768
ENSDARG00000007231	MAD_Dr_004_139616	37315	NM_001083826.1 ; Dr.3476	NM_001083826.1	zgc:158381	558502	zgc:158381	Dr.3476	zgc:158381	zgc:158381	ZDB-GENE-070209-277	ryk	1	5	NA	NA	0.0005	1.00477
ENSDARG00000062972	MAD_Dr_004_139660	37349	ENSDART00000014465	NA	NA	793823	NA	NA	NA	NA	ZDB-GENE-010328-15	hip1	1	2	NA	NA	-0.0062	1.2346
ENSDARG00000042236	MAD_Dr_004_139684	37369	ENSDART00000061932	NA	NA	-	NA	NA	NA	NA	ZDB-GENE-030912-11	atrx	1	7	NA	NA	0.0034	1.13764
ENSDARG00000026595	MAD_Dr_004_139728	37401	OTTDART00000026714	NA	NA	394247	NA	NA	NA	NA	ZDB-GENE-040116-3	pafah1b1b	3	5	NA	NA	-0.0006	1.04545
ENSDARG00000036570	MAD_Dr_004_139777	37433	ENSDART00000053129	NA	NA	445404	NA	NA	NA	NA	ZDB-GENE-040930-9	snrpf	1	7	NA	NA	0.0038	1.19131
ENSDARG00000060768	MAD_Dr_004_139828	37470	ENSDART00000085980	NA	NA	-	NA	NA	NA	NA	ZDB-GENE-060503-156	ankib1a	1	7	NA	NA	0.0036	1.18599
ENSDARG00000052738	MAD_Dr_004_139862	37494	OTTDART00000025904	NA	NA	394060	NA	NA	NA	NA	ZDB-GENE-040426-1042	hmgcs1	1	4	NA	NA	-0.002	1.15909
ENSDARG00000054509	MAD_Dr_004_139897	37520	ENSDART00000076711	NA	NA	30620	NA	NA	NA	NA	ZDB-GENE-990415-130	hesx1	1	7	NA	NA	0.0136	1.72928
ENSDARG00000078473	MAD_Dr_004_139943	37558	NM_001004601.1 ; Dr.76746	NM_001004601.1	nucks1	447862	nuclear casein kinase and cyclin-dependent kinase	Dr.76746	nucks1	nuclear casein kinase and cyclin-dependent kinase	ZDB-GENE-040912-175	nucks1a	1	7	NA	NA	0.0035	1.24391
ENSDARG00000024966	MAD_Dr_004_139985	37584	XM_694854.3	XM_694854.3	NA	-	NA	NA	NA	NA	NA	NA	3	8	NA	NA	0.0048	1.17299
ENSDARG00000061757	MAD_Dr_004_140018	37609	OTTDART00000014162 ; OTTDART00000014163	NA	NA	-	NA	NA	NA	NA	NA	NA	1	4	NA	NA	-0.0075	1.48447
ENSDARG00000059190	MAD_Dr_004_140129	37687	OTTDART00000036453	NA	NA	326734	NA	NA	NA	NA	ZDB-GENE-030131-4933	tlk1b	1	5	NA	NA	-0.0006	1.01311
ENSDARG00000045893	MAD_Dr_004_140161	37709	OTTDART00000029059	NA	NA	449991	NA	NA	NA	NA	ZDB-GENE-041010-105	kctd15a	3	9	115	NA	0.0302	1.83623
ENSDARG00000018559	MAD_Dr_004_140162	37710	ENSDART00000050379	NA	NA	-	NA	NA	NA	NA	ZDB-GENE-050309-32	kdm7ab	3	8	NA	NA	0.0031	1.18652
ENSDARG00000013542	MAD_Dr_004_140165	37712	ENSDART00000115329	NA	NA	561832	NA	NA	NA	NA	ZDB-GENE-030131-2906	lpgat1	1	3	NA	NA	-0.0034	1.16948
ENSDARG00000005468	MAD_Dr_004_140170	37715	OTTDART00000016209	NA	NA	556852	NA	NA	NA	NA	ZDB-GENE-050420-389	irf2bp1	2	5	NA	NA	0.0008	1.00897
ENSDARG00000061219	MAD_Dr_004_140171	37716	OTTDART00000037906 ; NM_001077786.1	NM_001077786.1	postn	337176	periostin, osteoblast specific factor	NA	NA	NA	ZDB-GENE-030131-9120	postnb	1	5	NA	NA	-0.0005	1.02561
ENSDARG00000006524	MAD_Dr_004_140292	37774	Dr.81053	NA	NA	337866	NA	Dr.81053	supt6h	suppressor of Ty 6 homolog (S. cerevisiae)	ZDB-GENE-030131-7949	supt6h	1	5	NA	NA	0.0017	1.17744
ENSDARG00000068094	MAD_Dr_004_140300	37780	ENSDART00000110754 ; ENSDART00000111524 ; ENSDART00000113856	NA	NA	-	NA	NA	NA	NA	ZDB-GENE-980526-178	fgf3	1	2	NA	NA	-0.0034	1.32132
ENSDARG00000006110	MAD_Dr_004_140369	37816	ENSDART00000045110	NA	NA	30161	NA	NA	NA	NA	ZDB-GENE-990415-33	chd	1	7	NA	NA	0.0037	1.15546
ENSDARG00000009745	MAD_Dr_004_140415	37840	OTTDART00000030372	NA	NA	553942	NA	NA	NA	NA	ZDB-GENE-050522-303	fbxw2	1	4	NA	NA	-0.0051	1.25127
ENSDARG00000070824	MAD_Dr_004_140424	37847	ENSDART00000104298 ; ENSDART00000112809	NA	NA	797063	NA	NA	NA	NA	ZDB-GENE-011010-1	ndufb5	1	7	NA	NA	0.0039	1.13805
ENSDARG00000089516	MAD_Dr_004_140487	37880	ENSDART00000113381	NA	NA	-	NA	NA	NA	NA	NA	NA	1	3	NA	NA	-0.0079	1.45553
ENSDARG00000060041	MAD_Dr_004_140489	37882	ENSDART00000084174	NA	NA	556995	NA	NA	NA	NA	ZDB-GENE-070912-645	si:dkeyp-35b8.5	1	5	NA	NA	0.0012	1.0123
ENSDARG00000086956	MAD_Dr_004_140598	37943	ENSDART00000060458	NA	NA	-	NA	NA	NA	NA	ZDB-GENE-041014-239	si:dkey-241l7.3	1	3	NA	NA	-0.0084	1.25998
ENSDARG00000074612	MAD_Dr_004_140599	37944	ENSDART00000043688	NA	NA	-	NA	NA	NA	NA	ZDB-GENE-041014-240	si:dkey-241l7.2	1	3	NA	NA	-0.0079	1.22551
ENSDARG00000078085	MAD_Dr_004_140613	37955	OTTDART00000028101	NA	NA	447922	NA	NA	NA	NA	ZDB-GENE-040912-105	snrpg	1	7	NA	NA	0.0042	1.21963
ENSDARG00000017121	MAD_Dr_004_140629	37964	ENSDART00000002309	NA	NA	30210	NA	NA	NA	NA	ZDB-GENE-980526-515	mafba	1	5	NA	NA	-0.0008	1.10951
ENSDARG00000086247	MAD_Dr_004_140634	37967	ENSDART00000099060	NA	NA	795589	NA	NA	NA	NA	ZDB-GENE-100921-82	si:dkey-270e21.3	1	5	NA	NA	-0.0015	1.04587
ENSDARG00000079846	MAD_Dr_004_140639	37970	XM_682083.1 ; ENSDART00000111688	XM_682083.1	NA	100006428	NA	NA	NA	NA	NA	NA	1	5	NA	NA	-0.0006	1.02615
ENSDARG00000055630	MAD_Dr_004_140650	37978	OTTDART00000025763	NA	NA	57930	NA	NA	NA	NA	ZDB-GENE-000616-15	foxh1	2	5	NA	NA	-0.0012	1.1329
ENSDARG00000076607	MAD_Dr_004_140696	38005	ENSDART00000101501 ; ENSDART00000113496	NA	NA	100329764	NA	NA	NA	NA	NA	NA	1	7	NA	NA	0.0047	1.16178
ENSDARG00000051737	MAD_Dr_004_140746	38031	ENSDART00000073405	NA	NA	100334741	NA	NA	NA	NA	NA	NA	1	5	NA	NA	0.0001	1.05397
ENSDARG00000070282	MAD_Dr_004_140747	38032	ENSDART00000103007	NA	NA	100334741	NA	NA	NA	NA	NA	NA	1	5	NA	NA	-0.0004	1.07149
ENSDARG00000070287	MAD_Dr_004_140748	38033	ENSDART00000103016	NA	NA	100334741	NA	NA	NA	NA	NA	NA	1	5	NA	NA	-0.0002	1.05926
ENSDARG00000074260	MAD_Dr_004_140758	38039	ENSDART00000111049	NA	NA	100334934	NA	NA	NA	NA	NA	NA	1	5	NA	NA	-0.0001	1.00614
ENSDARG00000075220	MAD_Dr_004_140759	38040	ENSDART00000113375	NA	NA	100334934	NA	NA	NA	NA	NA	NA	1	5	NA	NA	-0.0003	1.0225
ENSDARG00000051732	MAD_Dr_004_140761	38042	ENSDART00000073400	NA	NA	100333384	NA	NA	NA	NA	NA	NA	1	5	NA	NA	0	1.06256
ENSDARG00000051734	MAD_Dr_004_140762	38043	ENSDART00000073402	NA	NA	560309	NA	NA	NA	NA	ZDB-GENE-121214-150	si:ch211-113a14.16	1	5	NA	NA	0.0006	1.00394
ENSDARG00000070286	MAD_Dr_004_140764	38045	ENSDART00000103013	NA	NA	100334934	NA	NA	NA	NA	NA	NA	1	5	NA	NA	-0.0001	1.06491
ENSDARG00000075391	MAD_Dr_004_140769	38049	ENSDART00000112604 ; ENSDART00000110110	NA	NA	-	NA	NA	NA	NA	NA	NA	1	5	NA	NA	-0.0017	1.12702
ENSDARG00000070289	MAD_Dr_004_140777	38054	ENSDART00000103017	NA	NA	560748	NA	NA	NA	NA	ZDB-GENE-121214-203	si:ch211-113a14.22	1	5	NA	NA	-0.0002	1.02856
ENSDARG00000070297	MAD_Dr_004_140778	38055	ENSDART00000103027	NA	NA	-	NA	NA	NA	NA	NA	NA	1	5	NA	NA	0	1.03143
ENSDARG00000057683	MAD_Dr_004_140851	38100	ENSDART00000013781	NA	NA	566409	NA	NA	NA	NA	ZDB-GENE-030909-6	mcm6	1	7	NA	NA	0.0052	1.21535
ENSDARG00000057738	MAD_Dr_004_140862	38106	ENSDART00000080465 ; NM_001037101.1 ; Dr.75180	NM_001037101.1	hells	553328	helicase, lymphoid-specific	Dr.75180	hells	helicase, lymphoid-specific	ZDB-GENE-030131-9923	hells	1	7	NA	NA	0.0057	1.21138
ENSDARG00000058480	MAD_Dr_004_140885	38123	ENSDART00000092058	NA	NA	554366	NA	NA	NA	NA	ZDB-GENE-050522-508	chtf18	1	3	NA	NA	-0.0035	1.26985
ENSDARG00000014303	MAD_Dr_004_140932	38146	ENSDART00000009767	NA	NA	447912	NA	NA	NA	NA	ZDB-GENE-040912-82	vac14	1	3	NA	NA	-0.006	1.48346
ENSDARG00000009017	MAD_Dr_004_140995	38165	ENSDART00000007671	NA	NA	100329413	NA	NA	NA	NA	NA	NA	1	4	NA	NA	-0.0073	1.43061
ENSDARG00000079854	MAD_Dr_004_140996	38166	ENSDART00000074038	NA	NA	793792	NA	NA	NA	NA	ZDB-GENE-030131-8915	wu:fk36e11	1	4	NA	NA	-0.0074	1.48299
ENSDARG00000068095	MAD_Dr_004_140997	38167	ENSDART00000098283 ; ENSDART00000113293 ; ENSDART00000108971 ; ENSDART00000111602	NA	NA	-	NA	NA	NA	NA	ZDB-GENE-001006-1	fgf4	1	1	NA	103	-0.0198	1.77241
ENSDARG00000056237	MAD_Dr_004_141039	38190	OTTDART00000008007	NA	NA	566076	NA	NA	NA	NA	NA	NA	1	2	NA	NA	-0.0035	1.13551
ENSDARG00000038543	MAD_Dr_004_141046	38196	OTTDART00000024897	NA	NA	334682	NA	NA	NA	NA	ZDB-GENE-030131-6622	wdr48	1	2	NA	NA	-0.0078	1.35238
ENSDARG00000071570	MAD_Dr_004_141049	38197	ENSDART00000105900 ; OTTDART00000014374	NA	NA	557283	NA	NA	NA	NA	ZDB-GENE-030131-6208	si:dkeyp-87e7.4	1	5	NA	NA	-0.0009	1.04794
ENSDARG00000077264	MAD_Dr_004_141055	38202	OTTDART00000038966	NA	NA	317637	NA	NA	NA	NA	ZDB-GENE-021231-3	wdr43	1	5	NA	NA	0.0009	1.0302
ENSDARG00000057121	MAD_Dr_004_141065	38208	ENSDART00000079340 ; ENSDART00000079718	NA	NA	570832	NA	NA	NA	NA	ZDB-GENE-021120-1	c7b	1	2	NA	NA	-0.0037	1.34446
ENSDARG00000077298	MAD_Dr_004_141068	38210	ENSDART00000110076 ; ENSDART00000111909	NA	NA	-	NA	NA	NA	NA	ZDB-GENE-050302-155	gas1a	1	7	NA	NA	0.002	1.126
ENSDARG00000058861	MAD_Dr_004_141082	38219	OTTDART00000010432	NA	NA	336844	NA	NA	NA	NA	ZDB-GENE-030131-8788	ncl1	1	3	NA	NA	-0.0031	1.0924
ENSDARG00000061208	MAD_Dr_004_141091	38227	ENSDART00000087047	NA	NA	678600	NA	NA	NA	NA	ZDB-GENE-030515-1	rab40c	1	2	NA	NA	-0.0028	1.26908
ENSDARG00000040526	MAD_Dr_004_141107	38240	ENSDART00000059310 ; OTTDART00000045433	NA	NA	492350	NA	NA	NA	NA	ZDB-GENE-041114-188	s1pr5a	1	6	NA	NA	0.0071	1.46988
ENSDARG00000029688	MAD_Dr_004_141134	38258	OTTDART00000022101	NA	NA	30671	NA	NA	NA	NA	ZDB-GENE-990415-91	hsp70.1	1	1	NA	NA	-0.0041	1.15384
ENSDARG00000074190	MAD_Dr_004_141176	38283	ENSDART00000110139 ; ENSDART00000109429	NA	NA	100136863	NA	NA	NA	NA	ZDB-GENE-080204-122	zgc:175136	1	3	NA	NA	-0.0023	1.15964
ENSDARG00000055385	MAD_Dr_004_141194	38289	ENSDART00000077728 ; ENSDART00000105796	NA	NA	553626	NA	NA	NA	NA	ZDB-GENE-050522-536	papd4	1	5	NA	NA	-0.0015	1.02298
ENSDARG00000077024	MAD_Dr_004_141201	38293	ENSDART00000109051 ; OTTDART00000026859 ; ENSDART00000110459	NA	NA	406672	NA	NA	NA	NA	ZDB-GENE-040426-2681	uba2	1	5	NA	NA	0.0015	1.01934
ENSDARG00000089260	MAD_Dr_004_141208	38298	OTTDART00000023691	NA	NA	322715	NA	NA	NA	NA	ZDB-GENE-030131-1435	dus1l	1	1	NA	109	-0.0088	1.25346
ENSDARG00000078064	MAD_Dr_004_141218	38306	OTTDART00000038465	NA	NA	751719	NA	NA	NA	NA	ZDB-GENE-060825-299	zgc:153681	1	5	NA	NA	0.0003	1.01011
ENSDARG00000028087	MAD_Dr_004_141225	38310	ENSDART00000097249	NA	NA	368239	NA	NA	NA	NA	ZDB-GENE-030326-5	aldh2.2	1	5	NA	NA	0	1.00109
ENSDARG00000037094	MAD_Dr_004_141226	38311	ENSDART00000024676	NA	NA	100332355	NA	NA	NA	NA	ZDB-GENE-030326-5	aldh2.2	1	5	NA	NA	-0.0004	1.01772
ENSDARG00000057648	MAD_Dr_004_141253	38328	NM_001145786.1 ; Dr.79346 ; OTTDART00000035503 ; ENSDART00000050651	NM_001145786.1	dnttip2	564961	deoxynucleotidyltransferase, terminal, interacting	Dr.79346	dnttip2	deoxynucleotidyltransferase, terminal, interacting	ZDB-GENE-080513-5	dnttip2	1	5	NA	NA	-0.0001	1.00813
ENSDARG00000052518	MAD_Dr_004_141255	38330	NM_200221.1	NM_200221.1	zgc:56272	323735	zgc:56272	NA	NA	NA	ZDB-GENE-030131-2455	stx4	1	3	NA	NA	-0.0065	1.33141
ENSDARG00000056165	MAD_Dr_004_141257	38332	ENSDART00000073704 ; OTTDART00000018439	NA	NA	565228	NA	NA	NA	NA	ZDB-GENE-030131-5518	si:ch211-215a10.4	1	2	NA	NA	-0.0084	1.5161
ENSDARG00000078862	MAD_Dr_004_141271	38339	ENSDART00000112520 ; ENSDART00000110145	NA	NA	100136853	NA	NA	NA	NA	ZDB-GENE-080204-94	pigw	1	5	NA	NA	0.0001	1.03273
ENSDARG00000087182	MAD_Dr_004_141278	38341	ENSDART00000114843	NA	NA	100006933	NA	NA	NA	NA	NA	NA	1	2	NA	NA	-0.0038	1.12551
ENSDARG00000033361	MAD_Dr_004_141285	38348	OTTDART00000029309	NA	NA	393423	NA	NA	NA	NA	ZDB-GENE-040426-1152	asl	1	3	NA	NA	-0.0074	1.39947
ENSDARG00000074212	MAD_Dr_004_141292	38352	ENSDART00000112160	NA	NA	-	NA	NA	NA	NA	NA	NA	1	5	NA	NA	0	1.08299
ENSDARG00000053571	MAD_Dr_004_141299	38356	OTTDART00000029504	NA	NA	406474	NA	NA	NA	NA	ZDB-GENE-040426-2267	adob	1	5	NA	NA	0.0007	1.07467
ENSDARG00000076815	MAD_Dr_004_141304	38359	OTTDART00000025972 ; ENSDART00000111462	NA	NA	327515	NA	NA	NA	NA	ZDB-GENE-030131-5726	eif3s10	1	7	NA	NA	0.004	1.14735
ENSDARG00000074557	MAD_Dr_004_141309	38362	NM_001109871.1	NM_001109871.1	zgc:173706	100126145	zgc:173706	NA	NA	NA	ZDB-GENE-071004-88	zgc:173706	1	3	NA	NA	-0.003	1.22342
ENSDARG00000067639	MAD_Dr_004_141311	38364	OTTDART00000022688	NA	NA	326944	NA	NA	NA	NA	ZDB-GENE-030131-5143	prpf4	1	5	NA	NA	-0.0011	1.09739
ENSDARG00000010145	MAD_Dr_004_141316	38369	ENSDART00000007577 ; ENSDART00000055140	NA	NA	550133	NA	NA	NA	NA	ZDB-GENE-050417-9	zgc:110567	1	3	NA	NA	-0.002	1.07358
ENSDARG00000052668	MAD_Dr_004_141321	38372	OTTDART00000027985	NA	NA	559336	NA	NA	NA	NA	ZDB-GENE-050913-96	zgc:114200	1	3	NA	NA	-0.0027	1.01494
ENSDARG00000077279	MAD_Dr_004_141325	38375	NM_001114486.1	NM_001114486.1	zgc:174314	100007842	zgc:174314	NA	NA	NA	ZDB-GENE-080213-5	zgc:174314	1	5	NA	NA	-0.0014	1.1335
ENSDARG00000037777	MAD_Dr_004_141359	38398	ENSDART00000055047	NA	NA	550323	NA	NA	NA	NA	ZDB-GENE-050417-102	stk16	1	5	NA	NA	0.0006	1.00127
ENSDARG00000079512	MAD_Dr_004_141384	38416	XM_692607.2 ; Dr.11568	XM_692607.2	NA	569234	NA	Dr.11568	NA	NA	ZDB-GENE-111102-1	fam193b	1	3	NA	NA	-0.0055	1.2586
ENSDARG00000040144	MAD_Dr_004_141413	38436	ENSDART00000106562	NA	NA	100330452	NA	NA	NA	NA	NA	NA	1	3	NA	NA	-0.0232	3.13813
ENSDARG00000053013	MAD_Dr_004_141435	38450	OTTDART00000039905	NA	NA	553772	NA	NA	NA	NA	ZDB-GENE-050522-367	zgc:110063	1	5	NA	NA	0.0014	1.00907
ENSDARG00000073800	MAD_Dr_004_141443	38456	ENSDART00000109846	NA	NA	-	NA	NA	NA	NA	ZDB-GENE-071004-20	zgc:171673	1	1	NA	178	-0.0062	1.33538
ENSDARG00000075372	MAD_Dr_004_141444	38457	ENSDART00000113966	NA	NA	492560	NA	NA	NA	NA	ZDB-GENE-041111-134	im:7141269	1	2	NA	NA	-0.0056	1.15105
ENSDARG00000073737	MAD_Dr_004_141447	38459	ENSDART00000114446 ; ENSDART00000110536 ; ENSDART00000109590 ; ENSDART00000111646	NA	NA	-	NA	NA	NA	NA	ZDB-GENE-040801-236	suds3	1	5	NA	NA	0.0007	1.01444
ENSDARG00000003189	MAD_Dr_004_141460	38467	NM_201184.1 ; Dr.3103 ; ENSDART00000109285 ; ENSDART00000007346	NM_201184.1	psmd1	554967	proteasome (prosome, macropain) 26S subunit, non-A	Dr.3103	im:7144219	im:7144219	ZDB-GENE-040426-810	psmd1	1	7	NA	NA	0.0036	1.17708
ENSDARG00000057633	MAD_Dr_004_141487	38478	ENSDART00000080350 ; ENSDART00000113917 ; ENSDART00000109185	NA	NA	-	NA	NA	NA	NA	ZDB-GENE-020102-1	cxcr4a	1	3	NA	NA	-0.0085	1.49036
ENSDARG00000034396	MAD_Dr_004_141494	38482	OTTDART00000024732 ; OTTDART00000024731	NA	NA	338183	NA	NA	NA	NA	ZDB-GENE-030219-83	mars	1	5	NA	NA	-0.0016	1.06376
ENSDARG00000078647	MAD_Dr_004_141511	38496	OTTDART00000028576	NA	NA	450018	NA	NA	NA	NA	ZDB-GENE-041010-135	samsn1b	1	8	NA	NA	0.0024	1.13732
ENSDARG00000078356	MAD_Dr_004_141518	38502	ENSDART00000074125 ; OTTDART00000030019	NA	NA	561935	NA	NA	NA	NA	ZDB-GENE-060929-512	aplnra	1	5	NA	NA	0.0007	1.06765
ENSDARG00000077012	MAD_Dr_004_141539	38515	ENSDART00000110579 ; ENSDART00000113697	NA	NA	79380	NA	NA	NA	NA	ZDB-GENE-040413-1	eif4ea	1	7	NA	NA	0.0075	1.33952
ENSDARG00000077044	MAD_Dr_004_141547	38520	OTTDART00000028261	NA	NA	450076	NA	NA	NA	NA	ZDB-GENE-031113-22	arl6ip5a	1	7	NA	NA	0.0069	1.4305
ENSDARG00000078073	MAD_Dr_004_141553	38525	ENSDART00000111901	NA	NA	-	NA	NA	NA	NA	ZDB-GENE-040625-63	nudt5	1	5	NA	NA	-0.0017	1.04713
ENSDARG00000078556	MAD_Dr_004_141554	38526	ENSDART00000019664 ; ENSDART00000113927	NA	NA	322701	NA	NA	NA	NA	ZDB-GENE-030131-1421	serpina1	1	9	101	NA	0.031	1.95288
ENSDARG00000077402	MAD_Dr_004_141558	38529	ENSDART00000109917	NA	NA	100334857	NA	NA	NA	NA	NA	NA	1	5	NA	NA	0.0011	1.09121
ENSDARG00000079126	MAD_Dr_004_141559	38530	OTTDART00000033898	NA	NA	373086	NA	NA	NA	NA	ZDB-GENE-110131-5	si:dkey-250i3.3	1	8	NA	NA	0.0074	1.483
ENSDARG00000074024	MAD_Dr_004_141560	38531	ENSDART00000112296 ; ENSDART00000112309 ; ENSDART00000113709 ; ENSDART00000112609 ; ENSDART00000108509 ; ENSDART00000110466	NA	NA	792757	NA	NA	NA	NA	ZDB-GENE-120214-6	si:ch211-152n14.4	1	8	NA	NA	0.0071	1.44068
ENSDARG00000075445	MAD_Dr_004_141603	38553	ENSDART00000113328 ; ENSDART00000113111	NA	NA	30387	NA	NA	NA	NA	ZDB-GENE-990415-215	psmb5	1	5	NA	NA	-0.0001	1.03608
ENSDARG00000077682	MAD_Dr_004_141607	38555	ENSDART00000092749	NA	NA	767697	NA	NA	NA	NA	NA	NA	1	2	NA	NA	-0.0087	1.45187
ENSDARG00000063446	MAD_Dr_004_141608	38556	OTTDART00000039692	NA	NA	8388607	NA	NA	NA	NA	ZDB-GENE-060929-712	iba57	1	2	NA	NA	-0.0087	1.46788
ENSDARG00000029795	MAD_Dr_004_141613	38560	ENSDART00000047412 ; ENSDART00000112140 ; OTTDART00000029146	NA	NA	406605	NA	NA	NA	NA	ZDB-GENE-040426-2556	fam213b	1	2	NA	NA	-0.0038	1.33135
ENSDARG00000074983	MAD_Dr_004_141672	38598	ENSDART00000111896	NA	NA	564660	NA	NA	NA	NA	ZDB-GENE-080218-23	zgc:172290	1	2	NA	NA	-0.0029	1.16599
ENSDARG00000076958	MAD_Dr_004_141673	38599	ENSDART00000114998	NA	NA	796228	NA	NA	NA	NA	ZDB-GENE-080218-18	zgc:172260	1	5	NA	NA	0.0002	1.00211
ENSDARG00000074306	MAD_Dr_004_141691	38613	ENSDART00000047916	NA	NA	564979	NA	NA	NA	NA	ZDB-GENE-030131-5289	wu:fa26c03	1	9	116	NA	0.0165	1.22333
ENSDARG00000075527	MAD_Dr_004_141692	38614	ENSDART00000113078	NA	NA	-	NA	NA	NA	NA	ZDB-GENE-071004-116	zgc:174154	1	9	68	NA	0.0328	2.22735
ENSDARG00000074656	MAD_Dr_004_141709	38626	ENSDART00000112116 ; ENSDART00000114837	NA	NA	-	NA	NA	NA	NA	ZDB-GENE-050522-559	ctssb.1	1	7	NA	NA	0.0063	1.2548
ENSDARG00000070212	MAD_Dr_004_141720	38633	ENSDART00000102863	NA	NA	336476	NA	NA	NA	NA	ZDB-GENE-030131-8420	wu:fb11d11	1	5	NA	NA	-0.0001	1.08221
ENSDARG00000014313	MAD_Dr_004_141739	38645	OTTDART00000040950	NA	NA	406599	NA	NA	NA	NA	ZDB-GENE-040426-2534	atp5j	1	5	NA	NA	0	1.01078
ENSDARG00000044457	MAD_Dr_004_141746	38649	ENSDART00000065139	NA	NA	798697	NA	NA	NA	NA	ZDB-GENE-040116-8	gfi1ab	1	5	NA	NA	0.0009	1.07369
ENSDARG00000031604	MAD_Dr_004_141771	38666	ENSDART00000097241 ; ENSDART00000097244	NA	NA	436837	NA	NA	NA	NA	ZDB-GENE-040718-302	gtf2h3	1	3	NA	NA	-0.003	1.10373
ENSDARG00000075622	MAD_Dr_004_141775	38668	ENSDART00000115248 ; ENSDART00000111339	NA	NA	100126020	NA	NA	NA	NA	ZDB-GENE-070928-44	zgc:174938	1	7	NA	NA	0.0137	1.77164
ENSDARG00000074032	MAD_Dr_004_141787	38675	ENSDART00000109500	NA	NA	-	NA	NA	NA	NA	ZDB-GENE-120703-49	si:dkeyp-44b5.5	1	5	NA	NA	-0.0014	1.14413
ENSDARG00000077306	MAD_Dr_004_141802	38681	ENSDART00000111328	NA	NA	450025	NA	NA	NA	NA	ZDB-GENE-041010-144	cutc	1	5	NA	NA	0.0004	1.02598
ENSDARG00000077814	MAD_Dr_004_141806	38684	ENSDART00000099640	NA	NA	-	NA	NA	NA	NA	NA	NA	1	8	NA	NA	0.0021	1.07564
ENSDARG00000070858	MAD_Dr_004_141816	38692	ENSDART00000104382	NA	NA	-	NA	NA	NA	NA	ZDB-GENE-030616-108	si:busm1-105l16.2	1	5	NA	NA	-0.0007	1.12372
ENSDARG00000095545	MAD_Dr_004_141836	38703	ENSDART00000099659 ; ENSDART00000113287 ; OTTDART00000040427 ; ENSDART00000063686	NA	NA	-	NA	NA	NA	NA	NA	NA	1	3	NA	NA	-0.0059	1.33452
ENSDARG00000007065	MAD_Dr_004_141870	38722	Dr.32961 ; OTTDART00000019585	NA	NA	550455	NA	Dr.32961	mrps18b	mitochondrial ribosomal protein S18B	ZDB-GENE-050417-278	mrps18b	1	5	NA	NA	-0.0017	1.07628
ENSDARG00000077923	MAD_Dr_004_141876	38724	ENSDART00000114257	NA	NA	-	NA	NA	NA	NA	ZDB-GENE-080212-4	zgc:174311	1	2	NA	NA	-0.0024	1.10243
ENSDARG00000073745	MAD_Dr_004_141915	38752	ENSDART00000110898 ; ENSDART00000110309 ; ENSDART00000109369 ; ENSDART00000111638 ; ENSDART00000112645 ; ENSDART00000059695	NA	NA	-	NA	NA	NA	NA	NA	NA	1	2	NA	NA	-0.0023	1.05322
ENSDARG00000035797	MAD_Dr_004_141965	38778	ENSDART00000051948	NA	NA	-	NA	NA	NA	NA	ZDB-GENE-110411-234	si:dkey-17m8.2	1	5	NA	NA	0.0017	1.00795
ENSDARG00000020785	MAD_Dr_004_141973	38783	OTTDART00000004260	NA	NA	566796	NA	NA	NA	NA	ZDB-GENE-040724-213	lama4	1	5	NA	NA	0.0005	1.00187
ENSDARG00000003783	MAD_Dr_004_142002	38803	ENSDART00000023180 ; ENSDART00000085203	NA	NA	100333671	NA	NA	NA	NA	NA	NA	1	9	NA	NA	0.0111	1.48681
ENSDARG00000024306	MAD_Dr_004_142004	38804	ENSDART00000034534 ; ENSDART00000111578	NA	NA	-	NA	NA	NA	NA	ZDB-GENE-041210-305	zbed4	1	5	NA	NA	-0.0006	1.04246
ENSDARG00000057513	MAD_Dr_004_142017	38812	ENSDART00000080201	NA	NA	334932	NA	NA	NA	NA	ZDB-GENE-030131-6872	mdm4	1	7	NA	NA	0.0035	1.14165
ENSDARG00000067592	MAD_Dr_004_142032	38821	ENSDART00000097308 ; ENSDART00000101618	NA	NA	-	NA	NA	NA	NA	NA	NA	1	3	NA	NA	-0.0065	1.25814
ENSDARG00000070446	MAD_Dr_004_142072	38847	ENSDART00000103390 ; ENSDART00000114321	NA	NA	-	NA	NA	NA	NA	NA	NA	1	5	NA	NA	0.0003	1.00386
ENSDARG00000058260	MAD_Dr_004_142145	38892	NM_001114421.1	NM_001114421.1	zgc:174160	560948	zgc:174160	NA	NA	NA	ZDB-GENE-030131-6252	zgc:174160	3	7	NA	NA	0.0062	1.34255
ENSDARG00000075129	MAD_Dr_004_142176	38911	ENSDART00000112980	NA	NA	556272	NA	NA	NA	NA	ZDB-GENE-040724-84	mrps11	1	3	NA	NA	-0.0026	1.12783
ENSDARG00000077291	MAD_Dr_004_142222	38941	ENSDART00000110842	NA	NA	325635	NA	NA	NA	NA	ZDB-GENE-040426-2454	rps2	1	7	NA	NA	0.0052	1.24338
ENSDARG00000076857	MAD_Dr_004_142227	38945	OTTDART00000045569	NA	NA	30289	NA	NA	NA	NA	ZDB-GENE-980526-204	her3	1	6	NA	NA	0.0116	1.41324
ENSDARG00000073910	MAD_Dr_004_142236	38950	ENSDART00000111629 ; ENSDART00000111811	NA	NA	-	NA	NA	NA	NA	NA	NA	1	5	NA	NA	0.001	1.04173
ENSDARG00000045885	MAD_Dr_004_142244	38954	ENSDART00000067444	NA	NA	566484	NA	NA	NA	NA	ZDB-GENE-041210-22	scaf11	1	6	NA	NA	0.0019	1.10495
ENSDARG00000092362	MAD_Dr_004_142280	38976	ENSDART00000111042 ; ENSDART00000109863	NA	NA	-	NA	NA	NA	NA	ZDB-GENE-110405-1	hsp70.2	1	5	NA	NA	0.0005	1.07236
ENSDARG00000061952	MAD_Dr_004_142286	38979	OTTDART00000023997 ; NM_001162486.1 ; Dr.79457	NM_001162486.1	NA	8388607	NA	Dr.79457	NA	NA	ZDB-GENE-061207-66	si:dkey-245p14.7	1	4	NA	NA	-0.0053	1.21806
ENSDARG00000034060	MAD_Dr_004_142289	38982	Dr.88428	NA	NA	492652	NA	Dr.88428	im:7145112	im:7145112	ZDB-GENE-041111-227	elac2	1	3	NA	NA	-0.0026	1.1072
ENSDARG00000026842	MAD_Dr_004_142310	38996	OTTDART00000025013	NA	NA	327495	NA	NA	NA	NA	ZDB-GENE-030826-12	acin1b	1	5	NA	NA	0.0003	1.01634
ENSDARG00000033418	MAD_Dr_004_142311	38997	OTTDART00000036805	NA	NA	448925	NA	NA	NA	NA	ZDB-GENE-040914-65	gpatch1	1	7	NA	NA	0.0026	1.09147
ENSDARG00000030665	MAD_Dr_004_142312	38998	ENSDART00000046076	NA	NA	-	NA	NA	NA	NA	NA	NA	1	3	NA	NA	-0.0022	1.13107
ENSDARG00000039456	MAD_Dr_004_142318	39002	OTTDART00000025074	NA	NA	324090	NA	NA	NA	NA	ZDB-GENE-030131-2810	acbd6	1	7	NA	NA	0.0034	1.1563
ENSDARG00000052091	MAD_Dr_004_142322	39006	NM_001083551.1 ; Dr.94721	NM_001083551.1	rbpjb	563306	recombination signal binding protein for immunoglo	Dr.94721	rbpjb	recombination signal binding protein for immunoglo	ZDB-GENE-070319-1	rbpjb	1	5	NA	NA	0.0017	1.05921
ENSDARG00000021945	MAD_Dr_004_142334	39013	ENSDART00000019620 ; OTTDART00000026949	NA	NA	334283	NA	NA	NA	NA	ZDB-GENE-030131-6215	ddx23	1	7	NA	NA	0.0024	1.13804
ENSDARG00000001244	MAD_Dr_004_142344	39021	NM_213442.1 ; Dr.20025	NM_213442.1	srrm1	406751	serine/arginine repetitive matrix 1	Dr.20025	srrm1	serine/arginine repetitive matrix 1	ZDB-GENE-040426-2789	srrm1	1	7	NA	NA	0.002	1.12134
ENSDARG00000017004	MAD_Dr_004_142353	39026	OTTDART00000033137 ; ENSDART00000043201 ; XM_693188.3 ; Dr.78012	XM_693188.3	NA	-	NA	Dr.78012	wu:fk71h11	wu:fk71h11	ZDB-GENE-070912-277	myo10	1	8	NA	NA	0.0039	1.14657
ENSDARG00000010936	MAD_Dr_004_142355	39028	ENSDART00000035873	NA	NA	-	NA	NA	NA	NA	ZDB-GENE-080204-52	abcb4	1	8	NA	NA	0.0071	1.29221
ENSDARG00000058703	MAD_Dr_004_142364	39033	OTTDART00000034919	NA	NA	569862	NA	NA	NA	NA	NA	NA	2	7	NA	NA	0.0031	1.18497
ENSDARG00000058444	MAD_Dr_004_142376	39040	NM_001030217.1 ; Dr.75984 ; ENSDART00000105121	NM_001030217.1	snx6	567182	sorting nexin 6	Dr.75984	snx6	sorting nexin 6	ZDB-GENE-050913-152	snx6	1	3	NA	NA	-0.0043	1.13796
ENSDARG00000053291	MAD_Dr_004_142384	39044	ENSDART00000075326 ; NM_001130192.1 ; Dr.70123	NM_001130192.1	pnrc2	565522	proline-rich nuclear receptor coactivator 2	Dr.70123	pnrc2	proline-rich nuclear receptor coactivator 2	ZDB-GENE-030131-5475	pnrc2	1	5	NA	NA	-0.0011	1.08556
ENSDARG00000067670	MAD_Dr_004_142392	39049	ENSDART00000092002	NA	NA	569769	NA	NA	NA	NA	ZDB-GENE-060929-966	pomt1	1	1	NA	84	-0.0105	1.22793
ENSDARG00000073878	MAD_Dr_004_142394	39051	OTTDART00000031724	NA	NA	555506	NA	NA	NA	NA	ZDB-GENE-050517-4	abca4b	1	2	NA	NA	-0.0039	1.38182
ENSDARG00000020693	MAD_Dr_004_142422	39070	NM_001002660.1 ; Dr.32020	NM_001002660.1	sesn1	436933	sestrin 1	Dr.32020	si:ch211-51a19.4	si:ch211-51a19.4	ZDB-GENE-040718-408	sesn1	1	2	NA	NA	-0.0051	1.16082
ENSDARG00000073848	MAD_Dr_004_142448	39085	XM_001923563.1 ; ENSDART00000042086	XM_001923563.1	NA	-	NA	NA	NA	NA	ZDB-GENE-041212-49	arhgef7b	1	2	NA	NA	-0.0024	1.10378
ENSDARG00000071714	MAD_Dr_004_142459	39095	ENSDART00000106237	NA	NA	560276	NA	NA	NA	NA	ZDB-GENE-060503-812	si:dkey-20i20.5	1	7	NA	NA	0.0018	1.08985
ENSDARG00000060306	MAD_Dr_004_142464	39100	OTTDART00000042530	NA	NA	8388607	NA	NA	NA	NA	ZDB-GENE-030131-2523	tfcp2	3	4	NA	NA	-0.0074	1.42766
ENSDARG00000070971	MAD_Dr_004_142469	39104	ENSDART00000104629	NA	NA	566591	NA	NA	NA	NA	ZDB-GENE-040901-2	furinb	1	2	NA	NA	-0.0082	1.40565
ENSDARG00000018806	MAD_Dr_004_142477	39112	ENSDART00000112416	NA	NA	-	NA	NA	NA	NA	NA	NA	2	8	NA	NA	0.004	1.20357
ENSDARG00000071478	MAD_Dr_004_142505	39130	OTTDART00000031414 ; ENSDART00000105721	NA	NA	564464	NA	NA	NA	NA	ZDB-GENE-040426-2500	lnx2b	1	4	NA	NA	-0.0079	1.47965
ENSDARG00000015829	MAD_Dr_004_142531	39150	ENSDART00000064826	NA	NA	100334144	NA	NA	NA	NA	ZDB-GENE-091230-8	mov10a	1	5	NA	NA	-0.0008	1.0996
ENSDARG00000026941	MAD_Dr_004_142552	39163	OTTDART00000031437 ; ENSDART00000004505	NA	NA	492349	NA	NA	NA	NA	ZDB-GENE-041114-187	fbxl4	1	1	NA	123	-0.0113	1.35775
ENSDARG00000079463	MAD_Dr_004_142561	39168	ENSDART00000114203	NA	NA	100003570	NA	NA	NA	NA	ZDB-GENE-140106-166	man2b2	1	2	NA	NA	-0.0038	1.22055
ENSDARG00000076498	MAD_Dr_004_142562	39169	NM_001098192.1 ; Dr.2251 ; ENSDART00000109191	NM_001098192.1	golim4a	100000956	golgi integral membrane protein 4a	Dr.2251	golim4a	golgi integral membrane protein 4a	ZDB-GENE-041026-2	golim4a	1	7	NA	NA	0.0038	1.21428
ENSDARG00000063141	MAD_Dr_004_142579	39182	OTTDART00000035435	NA	NA	560062	NA	NA	NA	NA	ZDB-GENE-030131-7119	r3hdm1	1	3	NA	NA	-0.0103	1.67058
ENSDARG00000056964	MAD_Dr_004_142601	39199	OTTDART00000024014	NA	NA	393543	NA	NA	NA	NA	ZDB-GENE-040426-1435	ilk	1	5	NA	NA	0.0006	1.00812
ENSDARG00000038239	MAD_Dr_004_142612	39209	OTTDART00000024274	NA	NA	445499	NA	NA	NA	NA	ZDB-GENE-040822-16	tnpo2	3	5	NA	NA	0.001	1.02863
ENSDARG00000091271	MAD_Dr_004_142625	39218	OTTDART00000043448	NA	NA	562197	NA	NA	NA	NA	ZDB-GENE-030131-3256	si:ch211-225g23.1	1	5	NA	NA	0.0015	1.08761
ENSDARG00000042724	MAD_Dr_004_142629	39220	ENSDART00000062674	NA	NA	-	NA	NA	NA	NA	ZDB-GENE-001207-1	supt5h	1	7	NA	NA	0.0023	1.14971
ENSDARG00000078911	MAD_Dr_004_142651	39236	XM_692356.3 ; Dr.152960	XM_692356.3	NA	568995	NA	Dr.152960	NA	NA	ZDB-GENE-070410-141	zgc:163098	1	5	NA	NA	0.0007	1.01237
ENSDARG00000000853	MAD_Dr_004_142660	39243	ENSDART00000106645 ; ENSDART00000067637	NA	NA	402922	NA	NA	NA	NA	ZDB-GENE-040826-2	dstyk	1	3	NA	NA	-0.0034	1.1546
ENSDARG00000057438	MAD_Dr_004_142663	39245	NM_001004600.1 ; Dr.81204	NM_001004600.1	rnf103	447861	ring finger protein 103	Dr.81204	rnf103	ring finger protein 103	ZDB-GENE-040912-171	rnf103	1	3	NA	NA	-0.0042	1.23441
ENSDARG00000059718	MAD_Dr_004_142686	39260	XM_001919346.1	XM_001919346.1	NA	-	NA	NA	NA	NA	ZDB-GENE-030131-2965	lrrc8c	2	5	NA	NA	0.0001	1.01981
ENSDARG00000004735	MAD_Dr_004_142694	39265	NM_001033595.1	NM_001033595.1	hnrnpu	334490	heterogeneous nuclear ribonucleoprotein U	NA	NA	NA	ZDB-GENE-030131-6422	hnrnpub	1	7	NA	NA	0.0031	1.04805
ENSDARG00000029358	MAD_Dr_004_142707	39274	ENSDART00000018119	NA	NA	406741	NA	NA	NA	NA	ZDB-GENE-040426-2773	e2f4	1	7	NA	NA	0.0031	1.13116
ENSDARG00000038537	MAD_Dr_004_142709	39276	ENSDART00000038818 ; NM_001004000.2	NM_001004000.2	gga1	798361	golgi associated, gamma adaptin ear containing, AR	NA	NA	NA	ZDB-GENE-040822-13	gga1	1	4	NA	NA	-0.0036	1.18212
ENSDARG00000008947	MAD_Dr_004_142727	39289	ENSDART00000015417 ; NM_001083577.1 ; Dr.75477	NM_001083577.1	rtf1	100000471	Rtf1, Paf1/RNA polymerase II complex component, ho	Dr.75477	rtf1	Rtf1, Paf1/RNA polymerase II complex component, ho	ZDB-GENE-030131-6778	rtf1	1	5	NA	NA	-0.0014	1.06758
ENSDARG00000060093	MAD_Dr_004_142728	39290	OTTDART00000022609	NA	NA	558314	NA	NA	NA	NA	ZDB-GENE-060526-177	dapk1	3	2	NA	NA	-0.005	1.26843
ENSDARG00000037840	MAD_Dr_004_142752	39305	Dr.139231	NA	NA	58114	NA	Dr.139231	actc1b	actin, alpha, cardiac muscle 1b	ZDB-GENE-000322-1	actc1b	2	5	NA	NA	0.0017	1.05842
ENSDARG00000062909	MAD_Dr_004_142754	39307	ENSDART00000091468	NA	NA	-	NA	NA	NA	NA	ZDB-GENE-040901-1	furina	3	3	NA	NA	-0.0024	1.10005
ENSDARG00000001285	MAD_Dr_004_142787	39328	NM_212808.1 ; Dr.132507	NM_212808.1	zgc:85696	402858	zgc:85696	Dr.132507	zgc:85696	zgc:85696	ZDB-GENE-040426-2455	rbm14b	1	4	NA	NA	-0.004	1.29405
ENSDARG00000015681	MAD_Dr_004_142804	39338	NM_131390.2 ; Dr.75529 ; ENSDART00000024935	NM_131390.2	gsk3a	30664	glycogen synthase kinase 3 alpha	Dr.75529	gsk3a	glycogen synthase kinase 3 alpha	ZDB-GENE-990714-3	gsk3ab	1	7	NA	NA	0.0028	1.19213
ENSDARG00000055759	MAD_Dr_004_142822	39351	ENSDART00000047008	NA	NA	571114	NA	NA	NA	NA	ZDB-GENE-060531-152	efhd2	1	5	NA	NA	-0.0009	1.01331
ENSDARG00000037897	MAD_Dr_004_142827	39355	OTTDART00000027948	NA	NA	493611	NA	NA	NA	NA	ZDB-GENE-041121-5	glyr1	3	7	NA	NA	0.0019	1.06235
ENSDARG00000040492	MAD_Dr_004_142841	39365	ENSDART00000021950	NA	NA	100334319	NA	NA	NA	NA	ZDB-GENE-020905-4	mthfd1b	3	5	NA	NA	0.0014	1.09897
ENSDARG00000036090	MAD_Dr_004_142848	39372	NM_212563.1	NM_212563.1	pard6gb	80959	par-6 partitioning defective 6 homolog gamma B (C.	NA	NA	NA	ZDB-GENE-010319-35	pard6gb	1	2	NA	NA	-0.002	1.0437
ENSDARG00000069589	MAD_Dr_004_142860	39382	NM_001013316.2 ; Dr.78557	NM_001013316.2	zgc:110759	503738	zgc:110759	Dr.78557	zgc:110759	zgc:110759	ZDB-GENE-050306-17	tmem222a	1	8	NA	NA	0.0061	1.25134
ENSDARG00000069968	MAD_Dr_004_142861	39383	NM_001083025.1 ; Dr.106889	NM_001083025.1	pcsk7	100009656	proprotein convertase subtilisin/kexin type 7	Dr.106889	pcsk7	proprotein convertase subtilisin/kexin type 7	ZDB-GENE-030131-7293	pcsk7	1	3	NA	NA	-0.0073	1.39174
ENSDARG00000029215	MAD_Dr_004_142866	39386	ENSDART00000048776 ; NM_001114467.2 ; Dr.83806	NM_001114467.2	NA	436602	NA	Dr.83806	zgc:92419	zgc:92419	ZDB-GENE-040718-15	ube2z	1	8	NA	NA	0.0027	1.10791
ENSDARG00000069774	MAD_Dr_004_142868	39387	NM_200639.1 ; Dr.85222	NM_200639.1	zgc:64103	393612	zgc:64103	Dr.85222	zgc:64103	zgc:64103	ZDB-GENE-040426-1368	flot2b	1	5	NA	NA	0.0012	1.02615
ENSDARG00000006125	MAD_Dr_004_142869	39388	NM_213250.1	NM_213250.1	csnk1db	406533	casein kinase 1, delta b	NA	NA	NA	ZDB-GENE-040426-2385	csnk1db	1	5	NA	NA	-0.0008	1.08289
ENSDARG00000044182	MAD_Dr_004_142880	39396	ENSDART00000064865 ; OTTDART00000024676	NA	NA	334440	NA	NA	NA	NA	ZDB-GENE-030131-6372	stau1	1	7	NA	NA	0.0027	1.16128
ENSDARG00000020656	MAD_Dr_004_142884	39399	OTTDART00000026362	NA	NA	394005	NA	NA	NA	NA	ZDB-GENE-040426-1308	prkg1a	2	2	NA	NA	-0.0074	1.27512
ENSDARG00000045900	MAD_Dr_004_142885	39400	ENSDART00000103601	NA	NA	445479	NA	NA	NA	NA	ZDB-GENE-040822-29	agbl5	1	3	NA	NA	-0.0027	1.10123
ENSDARG00000031382	MAD_Dr_004_142886	39401	NM_001030227.1 ; Dr.117779 ; OTTDART00000028917 ; ENSDART00000043162	NM_001030227.1	zgc:110128	568927	zgc:110128	Dr.117779	zgc:110128	zgc:110128	ZDB-GENE-050706-125	reep2	1	4	NA	NA	-0.0136	1.80705
ENSDARG00000031709	MAD_Dr_004_142889	39403	OTTDART00000027439	NA	NA	678639	NA	NA	NA	NA	ZDB-GENE-060421-7142	zgc:136639	1	6	NA	NA	0.0037	1.16827
ENSDARG00000003963	MAD_Dr_004_142905	39415	NM_205762.1 ; Dr.81750	NM_205762.1	traf4a	404045	tnf receptor-associated factor 4a	Dr.81750	traf4a	tnf receptor-associated factor 4a	ZDB-GENE-040308-1	traf4a	1	8	NA	NA	0.0101	1.52853
ENSDARG00000019842	MAD_Dr_004_142906	39416	Dr.6354	NA	NA	327627	NA	Dr.6354	cnot3b	CCR4-NOT transcription complex, subunit 3b	ZDB-GENE-030131-5838	cnot3b	1	2	NA	NA	-0.0071	1.38648
ENSDARG00000058346	MAD_Dr_004_142917	39422	ENSDART00000081191	NA	NA	406747	NA	NA	NA	NA	ZDB-GENE-040426-2784	sass6	1	5	NA	NA	-0.001	1.0077
ENSDARG00000051800	MAD_Dr_004_142922	39424	XM_001923840.1 ; Dr.77885	XM_001923840.1	NA	403074	NA	Dr.77885	NA	NA	ZDB-GENE-130530-633	fnbp4	1	3	NA	NA	-0.0023	1.04188
ENSDARG00000032218	MAD_Dr_004_142927	39426	OTTDART00000017189	NA	NA	566019	NA	NA	NA	NA	ZDB-GENE-060503-816	acss3	3	5	NA	NA	0.0005	1.11754
ENSDARG00000075962	MAD_Dr_004_142929	39427	OTTDART00000031747	NA	NA	-	NA	NA	NA	NA	ZDB-GENE-070912-251	vav3b	3	5	NA	NA	0.0002	1.09513
ENSDARG00000073805	MAD_Dr_004_142930	39428	ENSDART00000013485	NA	NA	797715	NA	NA	NA	NA	ZDB-GENE-090311-8	ogdhb	1	5	NA	NA	-0.001	1.01513
ENSDARG00000052344	MAD_Dr_004_142934	39432	NM_001007402.1	NM_001007402.1	zgc:101778	492761	zgc:101778	NA	NA	NA	ZDB-GENE-041114-104	tbl3	3	7	NA	NA	0.0034	1.08797
ENSDARG00000079905	MAD_Dr_004_142958	39450	OTTDART00000043517	NA	NA	562231	NA	NA	NA	NA	ZDB-GENE-030131-4145	mark2a	1	5	NA	NA	0.0005	1.05191
ENSDARG00000011605	MAD_Dr_004_142988	39471	OTTDART00000009847	NA	NA	337436	NA	NA	NA	NA	ZDB-GENE-030131-9382	dennd6b	1	5	NA	NA	-0.0016	1.02032
ENSDARG00000006939	MAD_Dr_004_143000	39480	OTTDART00000022473 ; ENSDART00000022492	NA	NA	30254	NA	NA	NA	NA	ZDB-GENE-980526-171	tbx6l	1	6	NA	NA	0.0131	1.97602
ENSDARG00000069855	MAD_Dr_004_143005	39485	OTTDART00000037847	NA	NA	563938	NA	NA	NA	NA	ZDB-GENE-030131-362	pnisr	1	7	NA	NA	0.0021	1.1159
ENSDARG00000057708	MAD_Dr_004_143007	39487	ENSDART00000080355	NA	NA	564764	NA	NA	NA	NA	ZDB-GENE-080204-123	zgc:175264	1	5	NA	NA	0.0001	1.04325
ENSDARG00000091245	MAD_Dr_004_143025	39500	NM_213290.1 ; Dr.114196 ; ENSDART00000067778	NM_213290.1	dnajc7	406579	DnaJ (Hsp40) homolog, subfamily C, member 7	Dr.114196	dnajc7	DnaJ (Hsp40) homolog, subfamily C, member 7	ZDB-GENE-040426-2483	dnajc7	1	4	NA	NA	-0.0072	1.38693
ENSDARG00000017762	MAD_Dr_004_143029	39503	NM_173238.2 ; Dr.4841	NM_173238.2	srrt	192311	serrate RNA effector molecule homolog (Arabidopsis	Dr.4841	srrt	serrate RNA effector molecule homolog (Arabidopsis	ZDB-GENE-020419-13	srrt	1	5	NA	NA	0.0007	1.07134
ENSDARG00000069185	MAD_Dr_004_143046	39517	OTTDART00000001946	NA	NA	368436	NA	NA	NA	NA	ZDB-GENE-030616-78	celsr1a	2	7	NA	NA	0.0073	1.39109
ENSDARG00000071288	MAD_Dr_004_143049	39518	OTTDART00000041998	NA	NA	553453	NA	NA	NA	NA	ZDB-GENE-090313-386	samhd1	1	3	NA	NA	-0.0019	1.12336
ENSDARG00000036510	MAD_Dr_004_143051	39520	ENSDART00000053045	NA	NA	321464	NA	NA	NA	NA	ZDB-GENE-030131-183	ccnt2b	1	3	NA	NA	-0.0026	1.16464
ENSDARG00000020605	MAD_Dr_004_143078	39540	Dr.119207	NA	NA	368369	NA	Dr.119207	pald	paladin	ZDB-GENE-030804-26	pald1a	1	5	NA	NA	0.0006	1.04454
ENSDARG00000058538	MAD_Dr_004_143099	39553	NM_212634.2 ; Dr.105054	NM_212634.2	alcamb	323919	activated leukocyte cell adhesion molecule b	Dr.105054	alcamb	activated leukocyte cell adhesion molecule b	ZDB-GENE-030131-1768	alcamb	1	7	NA	NA	0.0074	1.31856
ENSDARG00000062266	MAD_Dr_004_143110	39560	OTTDART00000015400	NA	NA	565659	NA	NA	NA	NA	ZDB-GENE-030131-5032	edc4	1	5	NA	NA	0.0001	1.02734
ENSDARG00000038687	MAD_Dr_004_143133	39576	ENSDART00000078289	NA	NA	415100	NA	NA	NA	NA	ZDB-GENE-030131-6701	nfkb2	1	5	NA	NA	0.001	1.0269
ENSDARG00000009783	MAD_Dr_004_143140	39582	OTTDART00000027514	NA	NA	447858	NA	NA	NA	NA	ZDB-GENE-040912-167	dirc2	1	3	NA	NA	-0.0076	1.35564
ENSDARG00000034956	MAD_Dr_004_143151	39590	OTTDART00000019208 ; ENSDART00000103524 ; NM_001045142.1	NM_001045142.1	mycl1b	567762	v-myc myelocytomatosis viral oncogene homolog 1, l	NA	NA	NA	ZDB-GENE-030131-5561	myclb	1	6	NA	NA	0.0198	1.9194
ENSDARG00000076571	MAD_Dr_004_143161	39594	NM_180973.2 ; Dr.78633	NM_180973.2	sp5	353154	Sp5 transcription factor	Dr.78633	sp5	Sp5 transcription factor	ZDB-GENE-030430-2	sp5a	1	7	NA	NA	0.0048	1.30238
ENSDARG00000069619	MAD_Dr_004_143169	39598	OTTDART00000025886	NA	NA	558977	NA	NA	NA	NA	ZDB-GENE-061103-178	atf7ip	1	3	NA	NA	-0.0041	1.2658
ENSDARG00000011079	MAD_Dr_004_143171	39600	NM_198873.1 ; Dr.132361 ; ENSDART00000003648	NM_198873.1	wdr3	321058	WD repeat domain 3	Dr.132361	wdr3	WD repeat domain 3	ZDB-GENE-030131-9830	wdr3	1	7	NA	NA	0.0058	1.31048
ENSDARG00000069591	MAD_Dr_004_143195	39618	NM_213276.1 ; Dr.150666	NM_213276.1	zgc:85829	406561	zgc:85829	Dr.150666	zgc:85829	zgc:85829	NA	NA	1	7	NA	NA	0.0075	1.38651
ENSDARG00000011533	MAD_Dr_004_143199	39619	OTTDART00000015880 ; OTTDART00000015878	NA	NA	550377	NA	NA	NA	NA	ZDB-GENE-050417-171	sema6dl	1	5	NA	NA	0.0008	1.02923
ENSDARG00000053442	MAD_Dr_004_143206	39625	ENSDART00000088826	NA	NA	678613	NA	NA	NA	NA	ZDB-GENE-060421-4796	h2afy	1	6	NA	NA	0.0063	1.42228
ENSDARG00000030830	MAD_Dr_004_143222	39636	OTTDART00000028106	NA	NA	393102	NA	NA	NA	NA	ZDB-GENE-040426-696	cmtr1	1	4	NA	NA	-0.0058	1.32095
ENSDARG00000005350	MAD_Dr_004_143227	39640	OTTDART00000028093	NA	NA	405899	NA	NA	NA	NA	ZDB-GENE-040426-2305	dip2ba	1	4	NA	NA	-0.0043	1.25237
ENSDARG00000004830	MAD_Dr_004_143235	39647	NM_213075.2	NM_213075.2	flot2a	245698	flotillin 2a	NA	NA	NA	ZDB-GENE-020430-3	flot2a	2	7	NA	NA	0.0041	1.294
ENSDARG00000052402	MAD_Dr_004_143246	39656	OTTDART00000025175	NA	NA	321084	NA	NA	NA	NA	ZDB-GENE-050314-4	dnmt3b	1	7	NA	NA	0.0025	1.15344
ENSDARG00000003866	MAD_Dr_004_143248	39658	OTTDART00000036225 ; ENSDART00000019743	NA	NA	334370	NA	NA	NA	NA	ZDB-GENE-030131-6302	tm9sf2	1	7	NA	NA	0.0034	1.15175
ENSDARG00000003035	MAD_Dr_004_143279	39677	OTTDART00000037700	NA	NA	373085	NA	NA	NA	NA	ZDB-GENE-030828-12	hspa9	3	5	NA	NA	-0.0012	1.04619
ENSDARG00000075083	MAD_Dr_004_143290	39685	ENSDART00000051679	NA	NA	562283	NA	NA	NA	NA	ZDB-GENE-030131-9008	prkdc	1	5	NA	NA	0.0009	1.06814
ENSDARG00000019614	MAD_Dr_004_143293	39687	ENSDART00000023163	NA	NA	322209	NA	NA	NA	NA	ZDB-GENE-030131-928	jade3	1	5	NA	NA	-0.0001	1.01974
ENSDARG00000029072	MAD_Dr_004_143303	39696	NM_201461.1 ; Dr.77265 ; ENSDART00000033494	NM_201461.1	copeb	280650	core promoter element binding protein	Dr.77265	copeb	core promoter element binding protein	ZDB-GENE-021115-9	klf6a	1	7	NA	NA	0.0035	1.22313
ENSDARG00000060841	MAD_Dr_004_143313	39704	XM_694937.3 ; Dr.77281 ; OTTDART00000016078	XM_694937.3	NA	571356	NA	Dr.77281	si:dkey-24l11.7	si:dkey-24l11.7	ZDB-GENE-030328-39	pik3c2a	1	4	NA	NA	-0.0061	1.36309
ENSDARG00000020956	MAD_Dr_004_143342	39720	ENSDART00000024084	NA	NA	406473	NA	NA	NA	NA	ZDB-GENE-040426-2266	pck2	1	6	NA	NA	0.0219	2.80752
ENSDARG00000024317	MAD_Dr_004_143344	39722	ENSDART00000104875	NA	NA	571959	NA	NA	NA	NA	ZDB-GENE-030131-4257	trap1	1	5	NA	NA	-0.0001	1.01349
ENSDARG00000017126	MAD_Dr_004_143347	39724	OTTDART00000016131	NA	NA	393639	NA	NA	NA	NA	ZDB-GENE-040426-1623	ilvbl	1	4	NA	NA	-0.0098	1.73184
ENSDARG00000007369	MAD_Dr_004_143348	39725	OTTDART00000025700	NA	NA	30556	NA	NA	NA	NA	ZDB-GENE-991110-10	tcf7l1b	1	5	NA	NA	0.001	1.01235
ENSDARG00000037116	MAD_Dr_004_143360	39735	OTTDART00000026154	NA	NA	352944	NA	NA	NA	NA	ZDB-GENE-030318-1	cxcl12a	2	5	NA	NA	0.0001	1.01133
ENSDARG00000045199	MAD_Dr_004_143364	39738	ENSDART00000113658 ; ENSDART00000002949	NA	NA	-	NA	NA	NA	NA	NA	NA	1	3	NA	NA	-0.0147	2.01172
ENSDARG00000090442	MAD_Dr_004_143375	39746	XM_001919241.1 ; Dr.5266	XM_001919241.1	NA	-	NA	Dr.5266	im:7154030	im:7154030	ZDB-GENE-050809-47	trrap	1	5	NA	NA	-0.0001	1.07538
ENSDARG00000008372	MAD_Dr_004_143385	39753	NM_213234.1 ; Dr.33129	NM_213234.1	spred2	793290	sprouty-related, EVH1 domain containing 2	Dr.33129	spred2	sprouty-related, EVH1 domain containing 2	ZDB-GENE-040426-2342	spred2b	1	9	NA	NA	0.0031	1.11136
ENSDARG00000002792	MAD_Dr_004_143389	39754	OTTDART00000021599	NA	NA	266982	NA	NA	NA	NA	ZDB-GENE-021031-2	arcn1a	1	3	NA	NA	-0.0069	1.26924
ENSDARG00000006712	MAD_Dr_004_143391	39755	ENSDART00000011025	NA	NA	415255	NA	NA	NA	NA	ZDB-GENE-040625-182	wipf2b	1	4	NA	NA	-0.0028	1.08093
ENSDARG00000014770	MAD_Dr_004_143418	39775	ENSDART00000039868	NA	NA	449927	NA	NA	NA	NA	ZDB-GENE-041008-187	usp4	1	2	NA	NA	-0.0041	1.14425
ENSDARG00000067984	MAD_Dr_004_143421	39777	OTTDART00000030371	NA	NA	777760	NA	NA	NA	NA	ZDB-GENE-050302-79	gas1b	1	7	NA	NA	0.0026	1.05877
ENSDARG00000088344	MAD_Dr_004_143422	39778	ENSDART00000109648 ; ENSDART00000074620	NA	NA	-	NA	NA	NA	NA	ZDB-GENE-070912-117	arhgap30	1	7	NA	NA	0.0022	1.11851
ENSDARG00000022996	MAD_Dr_004_143440	39792	ENSDART00000082314 ; ENSDART00000082313	NA	NA	-	NA	NA	NA	NA	ZDB-GENE-070402-1	setx	1	5	NA	NA	-0.0011	1.09669
ENSDARG00000075337	MAD_Dr_004_143442	39793	NM_001105701.1	NM_001105701.1	zgc:165522	100126021	zgc:165522	NA	NA	NA	ZDB-GENE-070928-3	lars2	3	1	NA	NA	-0.0028	1.07858
ENSDARG00000077060	MAD_Dr_004_143474	39813	ENSDART00000097273	NA	NA	-	NA	NA	NA	NA	ZDB-GENE-050309-79	rbm6	1	6	NA	NA	0.0022	1.21454
ENSDARG00000059556	MAD_Dr_004_143477	39815	ENSDART00000082886	NA	NA	566553	NA	NA	NA	NA	ZDB-GENE-071214-1	recql5l	2	2	NA	NA	-0.0057	1.29542
ENSDARG00000005679	MAD_Dr_004_143488	39824	NM_001007403.1 ; Dr.36299	NM_001007403.1	zgc:101777	492762	zgc:101777	Dr.36299	zgc:101777	zgc:101777	ZDB-GENE-041114-105	trip10a	1	8	NA	NA	0.0093	1.32324
ENSDARG00000062955	MAD_Dr_004_143503	39832	ENSDART00000091570	NA	NA	678606	NA	NA	NA	NA	ZDB-GENE-060421-4286	fam69aa	1	1	NA	97	-0.0117	1.24141
ENSDARG00000017242	MAD_Dr_004_143505	39834	ENSDART00000005127	NA	NA	393138	NA	NA	NA	NA	ZDB-GENE-040426-767	garem	1	6	NA	NA	0.0032	1.17247
ENSDARG00000021443	MAD_Dr_004_143521	39845	ENSDART00000014168	NA	NA	323671	NA	NA	NA	NA	ZDB-GENE-030131-2391	zfp36l1b	1	8	NA	NA	0.0056	1.41366
ENSDARG00000027199	MAD_Dr_004_143529	39851	OTTDART00000023932	NA	NA	30628	NA	NA	NA	NA	ZDB-GENE-991119-8	smad1	1	8	NA	NA	0.0098	1.54539
ENSDARG00000009342	MAD_Dr_004_143532	39854	ENSDART00000002394	NA	NA	406289	NA	NA	NA	NA	ZDB-GENE-040426-1951	txndc5	1	3	NA	NA	-0.0063	1.28814
ENSDARG00000020077	MAD_Dr_004_143547	39868	NM_200237.1 ; Dr.4705 ; ENSDART00000004379	NM_200237.1	nol10	393206	nucleolar protein 10	Dr.4705	nol10	nucleolar protein 10	ZDB-GENE-040426-764	nol10	1	7	NA	NA	0.0041	1.18614
ENSDARG00000056986	MAD_Dr_004_143558	39874	OTTDART00000037575	NA	NA	337795	NA	NA	NA	NA	ZDB-GENE-030131-9975	dact2	2	8	NA	NA	0.0028	1.05685
ENSDARG00000077135	MAD_Dr_004_143561	39877	NM_200840.1 ; Dr.121170	NM_200840.1	pdlim7	393813	PDZ and LIM domain 7	Dr.121170	pdlim7	PDZ and LIM domain 7	ZDB-GENE-040426-2092	pdlim7	1	2	NA	NA	-0.006	1.19162
ENSDARG00000055900	MAD_Dr_004_143568	39883	OTTDART00000039802	NA	NA	8388607	NA	NA	NA	NA	ZDB-GENE-030925-30	zswim5	1	5	NA	NA	0.0011	1.03964
ENSDARG00000013095	MAD_Dr_004_143574	39888	OTTDART00000025898	NA	NA	326857	NA	NA	NA	NA	ZDB-GENE-030131-5056	gclc	1	4	NA	NA	-0.0105	1.52901
ENSDARG00000053575	MAD_Dr_004_143582	39894	NM_001089380.1	NM_001089380.1	zgc:162485	558437	zgc:162485	NA	NA	NA	ZDB-GENE-050309-118	gpat2	3	2	NA	NA	-0.0044	1.11876
ENSDARG00000014015	MAD_Dr_004_143594	39902	OTTDART00000028592	NA	NA	405841	NA	NA	NA	NA	ZDB-GENE-040426-2238	zgc:77086	1	3	NA	NA	-0.0031	1.09072
ENSDARG00000043235	MAD_Dr_004_143603	39908	NM_200901.1 ; Dr.151812	NM_200901.1	sox4b	393875	SRY-box containing gene 4b	Dr.151812	sox4b	SRY-box containing gene 4b	ZDB-GENE-040426-1274	sox4b	1	2	NA	NA	-0.0019	1.14131
ENSDARG00000052182	MAD_Dr_004_143612	39914	ENSDART00000073985	NA	NA	406569	NA	NA	NA	NA	ZDB-GENE-040426-2464	rbfox2	1	7	NA	NA	0.0024	1.08342
ENSDARG00000044373	MAD_Dr_004_143629	39929	OTTDART00000024467	NA	NA	415193	NA	NA	NA	NA	ZDB-GENE-040625-84	atg4c	3	5	NA	NA	0.0007	1.08859
ENSDARG00000018989	MAD_Dr_004_143636	39935	OTTDART00000026457 ; ENSDART00000002469	NA	NA	334086	NA	NA	NA	NA	ZDB-GENE-030131-6018	hspa4b	1	5	NA	NA	0.0013	1.04989
ENSDARG00000035330	MAD_Dr_004_143640	39937	OTTDART00000022372 ; ENSDART00000051196 ; NM_001044785.1 ; Dr.104785	NM_001044785.1	taf1	555452	TAF1 RNA polymerase II, TATA box binding protein (	Dr.104785	wu:fb09f07	wu:fb09f07	ZDB-GENE-030131-5576	taf1	1	7	NA	NA	0.0037	1.15508
ENSDARG00000057939	MAD_Dr_004_143647	39940	ENSDART00000080837	NA	NA	334191	NA	NA	NA	NA	ZDB-GENE-030131-6123	ythdf3	1	4	NA	NA	-0.0063	1.28637
ENSDARG00000040152	MAD_Dr_004_143648	39941	ENSDART00000104440 ; OTTDART00000025389 ; ENSDART00000058728	NA	NA	393987	NA	NA	NA	NA	ZDB-GENE-040426-1392	nek4	1	5	NA	NA	0.0002	1.00554
ENSDARG00000028982	MAD_Dr_004_143662	39951	OTTDART00000036220	NA	NA	437019	NA	NA	NA	NA	ZDB-GENE-040718-246	pcca	2	5	NA	NA	-0.0005	1.0088
ENSDARG00000040041	MAD_Dr_004_143663	39952	ENSDART00000058564	NA	NA	-	NA	NA	NA	NA	ZDB-GENE-030131-9544	mcm4	2	7	NA	NA	0.0023	1.12088
ENSDARG00000026070	MAD_Dr_004_143672	39957	OTTDART00000015750	NA	NA	324137	NA	NA	NA	NA	ZDB-GENE-030131-2857	cd82b	1	1	NA	82	-0.0138	1.35929
ENSDARG00000021242	MAD_Dr_004_143681	39964	NM_201325.1 ; Dr.24562	NM_201325.1	mvp	373081	major vault protein	Dr.24562	mvp	major vault protein	ZDB-GENE-030826-33	mvp	1	7	NA	NA	0.0078	1.33298
ENSDARG00000034062	MAD_Dr_004_143687	39967	OTTDART00000017059	NA	NA	561219	NA	NA	NA	NA	ZDB-GENE-060503-587	tax1bp1a	1	4	NA	NA	-0.0129	1.86271
ENSDARG00000019951	MAD_Dr_004_143700	39977	OTTDART00000024755	NA	NA	563660	NA	NA	NA	NA	ZDB-GENE-050913-83	sec62	2	5	NA	NA	-0.001	1.08141
ENSDARG00000008022	MAD_Dr_004_143702	39979	ENSDART00000023568	NA	NA	393209	NA	NA	NA	NA	ZDB-GENE-040426-862	kif18a	1	5	NA	NA	0.0002	1.00747
ENSDARG00000068213	MAD_Dr_004_143708	39983	Dr.80513 ; OTTDART00000045626 ; XM_001918755.1 ; Dr.150786	XM_001918755.1	NA	30366	NA	Dr.80513	fzd10	frizzled homolog 10	ZDB-GENE-990415-220	fzd10	1	8	NA	NA	0.0051	1.32439
ENSDARG00000092768	MAD_Dr_004_143712	39987	OTTDART00000036256	NA	NA	323452	NA	NA	NA	NA	ZDB-GENE-030131-2172	metap2b	2	7	NA	NA	0.0025	1.14021
ENSDARG00000043271	MAD_Dr_004_143719	39991	OTTDART00000030353 ; Dr.88640	NA	NA	445185	NA	Dr.88640	NA	NA	ZDB-GENE-040801-98	morc3b	1	4	NA	NA	-0.011	1.77461
ENSDARG00000054978	MAD_Dr_004_143734	40002	OTTDART00000016151	NA	NA	568367	NA	NA	NA	NA	ZDB-GENE-030131-3724	kifc3	1	4	NA	NA	-0.0022	1.16393
ENSDARG00000045051	MAD_Dr_004_143740	40007	NM_212708.1 ; Dr.23391	NM_212708.1	slc16a3	327276	solute carrier family 16 (monocarboxylic acid tran	Dr.23391	slc16a3	solute carrier family 16 (monocarboxylic acid tran	ZDB-GENE-030131-5487	slc16a3	1	3	NA	NA	-0.0133	1.81868
ENSDARG00000093698	MAD_Dr_004_143744	40010	OTTDART00000022637 ; OTTDART00000022640	NA	NA	-	NA	NA	NA	NA	ZDB-GENE-060531-69	si:dkey-10g2.5	1	5	NA	NA	0.0007	1.06019
ENSDARG00000017834	MAD_Dr_004_143745	40011	OTTDART00000027295	NA	NA	327592	NA	NA	NA	NA	ZDB-GENE-030131-5803	micall2b	1	1	NA	98	-0.0105	1.27533
ENSDARG00000032188	MAD_Dr_004_143748	40013	NM_001029949.1 ; Dr.33796	NM_001029949.1	lrrc8a	327642	leucine rich repeat containing 8 family, member A	Dr.33796	wu:fc91a02	wu:fc91a02	ZDB-GENE-030131-5853	lrrc8a	1	3	NA	NA	-0.0032	1.20061
ENSDARG00000077037	MAD_Dr_004_143758	40019	ENSDART00000024292	NA	NA	324180	NA	NA	NA	NA	ZDB-GENE-030131-2900	txlna	3	4	NA	NA	-0.0038	1.19542
ENSDARG00000037358	MAD_Dr_004_143759	40020	ENSDART00000054359 ; ENSDART00000105292	NA	NA	336518	NA	NA	NA	NA	ZDB-GENE-030131-8462	polr3e	1	3	NA	NA	-0.0061	1.26839
ENSDARG00000024204	MAD_Dr_004_143776	40033	NM_212567.1	NM_212567.1	mcm3	192323	MCM3 minichromosome maintenance deficient 3 (S. ce	NA	NA	NA	ZDB-GENE-020419-4	mcm3	1	7	NA	NA	0.0042	1.26698
ENSDARG00000053467	MAD_Dr_004_143779	40035	ENSDART00000075501	NA	NA	378721	NA	NA	NA	NA	ZDB-GENE-030909-12	gtpbp1	1	5	NA	NA	-0.0017	1.00447
ENSDARG00000086139	MAD_Dr_004_143785	40041	OTTDART00000031115	NA	NA	321582	NA	NA	NA	NA	ZDB-GENE-070912-116	si:ch211-155e24.3	3	7	NA	NA	0.0035	1.20277
ENSDARG00000005463	MAD_Dr_004_143790	40045	OTTDART00000004941	NA	NA	393853	NA	NA	NA	NA	ZDB-GENE-040426-1840	slc30a1a	1	7	NA	NA	0.0022	1.07331
ENSDARG00000019195	MAD_Dr_004_143799	40052	OTTDART00000030484	NA	NA	503773	NA	NA	NA	NA	ZDB-GENE-050306-57	vps9d1	1	7	NA	NA	0.0034	1.12972
ENSDARG00000073707	MAD_Dr_004_143819	40065	ENSDART00000110923	NA	NA	558834	NA	NA	NA	NA	ZDB-GENE-030131-8048	cnksr2b	1	6	NA	NA	0.0028	1.02134
ENSDARG00000044299	MAD_Dr_004_143820	40066	NM_152972.2 ; Dr.25051	NM_152972.2	lmnb1	195816	lamin B1	Dr.25051	lmnb1	lamin B1	ZDB-GENE-020424-2	lmnb1	1	3	NA	NA	-0.0058	1.23601
ENSDARG00000071018	MAD_Dr_004_143829	40074	OTTDART00000025203	NA	NA	794088	NA	NA	NA	NA	ZDB-GENE-030131-3776	ptena	3	7	NA	NA	0.0043	1.17345
ENSDARG00000094709	MAD_Dr_004_143836	40079	NM_199824.1 ; Dr.70549 ; ENSDART00000099121	NM_199824.1	arl8	327551	ADP-ribosylation factor-like 8	Dr.70549	arl8	ADP-ribosylation factor-like 8	ZDB-GENE-030131-5762	arl8	1	5	NA	NA	-0.0009	1.04564
ENSDARG00000076417	MAD_Dr_004_143840	40080	ENSDART00000099448	NA	NA	324863	NA	NA	NA	NA	ZDB-GENE-030131-3586	fnip1	1	9	27	NA	0.0079	1.38006
ENSDARG00000040046	MAD_Dr_004_143842	40082	OTTDART00000027124	NA	NA	494038	NA	NA	NA	NA	ZDB-GENE-030326-6	snai2	1	3	NA	NA	-0.0089	1.51964
ENSDARG00000063167	MAD_Dr_004_143850	40088	OTTDART00000016353	NA	NA	563589	NA	NA	NA	NA	ZDB-GENE-030131-2928	chkb	3	7	NA	NA	0.003	1.07052
ENSDARG00000070545	MAD_Dr_004_143854	40092	ENSDART00000065949	NA	NA	553496	NA	NA	NA	NA	ZDB-GENE-060616-217	top1l	1	5	NA	NA	0.0016	1.17
ENSDARG00000013031	MAD_Dr_004_143871	40105	OTTDART00000024956	NA	NA	326078	NA	NA	NA	NA	ZDB-GENE-030131-4803	mta2	1	7	NA	NA	0.0046	1.18435
ENSDARG00000020948	MAD_Dr_004_143878	40112	NM_207050.1	NM_207050.1	gmcl1	322146	germ cell-less homolog 1 (Drosophila)	NA	NA	NA	ZDB-GENE-030131-865	gmcl1	3	3	NA	NA	-0.0032	1.10329
ENSDARG00000020235	MAD_Dr_004_143909	40137	ENSDART00000023039 ; ENSDART00000103061	NA	NA	337243	NA	NA	NA	NA	ZDB-GENE-030131-9187	sept9a	1	3	NA	NA	-0.005	1.42339
ENSDARG00000010137	MAD_Dr_004_143915	40143	OTTDART00000040805 ; ENSDART00000002698	NA	NA	30579	NA	NA	NA	NA	ZDB-GENE-990415-138	ldb1a	1	5	NA	NA	0.0012	1.06531
ENSDARG00000078741	MAD_Dr_004_143925	40149	OTTDART00000040539	NA	NA	566376	NA	NA	NA	NA	ZDB-GENE-030131-1008	zgc:172136	1	5	NA	NA	0.0008	1.08091
ENSDARG00000019995	MAD_Dr_004_143933	40156	NM_131342.2 ; Dr.567	NM_131342.2	bmp4	30612	bone morphogenetic protein 4	Dr.567	bmp4	bone morphogenetic protein 4	ZDB-GENE-980528-2059	bmp4	1	6	NA	NA	0.0058	1.41114
ENSDARG00000078907	MAD_Dr_004_143941	40160	OTTDART00000041441	NA	NA	555716	NA	NA	NA	NA	ZDB-GENE-030131-3489	si:dkey-9i23.11	3	5	NA	NA	-0.0006	1.15482
ENSDARG00000037879	MAD_Dr_004_143943	40162	OTTDART00000025245	NA	NA	30158	NA	NA	NA	NA	ZDB-GENE-980605-16	lfng	3	7	NA	NA	0.0064	1.12162
ENSDARG00000012723	MAD_Dr_004_143950	40168	OTTDART00000029292	NA	NA	323721	NA	NA	NA	NA	ZDB-GENE-050522-496	rbm14a	1	3	NA	NA	-0.0022	1.14721
ENSDARG00000030583	MAD_Dr_004_143996	40204	ENSDART00000045071	NA	NA	324141	NA	NA	NA	NA	ZDB-GENE-030131-2861	foxk2	1	7	NA	NA	0.0036	1.22804
ENSDARG00000053344	MAD_Dr_004_144002	40209	OTTDART00000028683	NA	NA	791731	NA	NA	NA	NA	ZDB-GENE-041212-24	gpr133	1	5	NA	NA	0.0009	1.07532
ENSDARG00000056258	MAD_Dr_004_144006	40213	ENSDART00000078707	NA	NA	30450	NA	NA	NA	NA	ZDB-GENE-990706-2	cdc27	1	3	NA	NA	-0.008	1.53929
ENSDARG00000058044	MAD_Dr_004_144013	40217	ENSDART00000055810	NA	NA	394117	NA	NA	NA	NA	ZDB-GENE-040426-873	rab1ba	1	3	NA	NA	-0.0041	1.17613
ENSDARG00000076763	MAD_Dr_004_144026	40226	ENSDART00000111919	NA	NA	-	NA	NA	NA	NA	NA	NA	1	5	NA	NA	0.0016	1.09276
ENSDARG00000052553	MAD_Dr_004_144027	40227	NM_001030174.1	NM_001030174.1	zgc:112973	563276	zgc:112973	NA	NA	NA	ZDB-GENE-030131-8453	lig3	3	5	NA	NA	0.0011	1.12984
ENSDARG00000059365	MAD_Dr_004_144033	40233	OTTDART00000038588	NA	NA	436937	NA	NA	NA	NA	ZDB-GENE-040718-412	nipal4	1	8	NA	NA	0.0047	1.08449
ENSDARG00000019280	MAD_Dr_004_144035	40235	OTTDART00000044119	NA	NA	569778	NA	NA	NA	NA	ZDB-GENE-030114-7	larsb	2	4	NA	NA	-0.0018	1.14451
ENSDARG00000042120	MAD_Dr_004_144036	40236	ENSDART00000061729	NA	NA	553598	NA	NA	NA	NA	ZDB-GENE-030131-3554	si:dkey-97o5.1	1	3	NA	NA	-0.0037	1.2904
ENSDARG00000024979	MAD_Dr_004_144041	40241	NM_001013445.1 ; Dr.121156	NM_001013445.1	zgc:101523	541316	zgc:101523	Dr.121156	zgc:101523	zgc:101523	ZDB-GENE-050320-1	lrrc1	1	3	NA	NA	-0.0061	1.34631
ENSDARG00000074359	MAD_Dr_004_144045	40243	OTTDART00000017215 ; XM_001338836.2 ; Dr.117295	XM_001338836.2	NA	373086	NA	Dr.117295	NA	NA	ZDB-GENE-110131-4	si:ch211-155k24.1	1	8	NA	NA	0.0045	1.28384
ENSDARG00000070644	MAD_Dr_004_144046	40244	OTTDART00000028086	NA	NA	321577	NA	NA	NA	NA	ZDB-GENE-030131-296	ttpal	2	5	NA	NA	0.0006	1.06851
ENSDARG00000015863	MAD_Dr_004_144087	40274	OTTDART00000024458	NA	NA	322950	NA	NA	NA	NA	ZDB-GENE-030131-1670	socs6b	3	5	NA	NA	-0.0003	1.01011
ENSDARG00000052702	MAD_Dr_004_144089	40276	OTTDART00000026421	NA	NA	393417	NA	NA	NA	NA	ZDB-GENE-040426-1263	capn1a	3	3	NA	NA	-0.0027	1.11483
ENSDARG00000075687	MAD_Dr_004_144100	40284	XM_001921133.1 ; OTTDART00000040402	XM_001921133.1	NA	568795	NA	NA	NA	NA	ZDB-GENE-081107-12	anapc1	1	3	NA	NA	-0.0072	1.50297
ENSDARG00000062558	MAD_Dr_004_144116	40296	ENSDART00000090608	NA	NA	565154	NA	NA	NA	NA	ZDB-GENE-061026-2	rspry1	1	7	NA	NA	0.0043	1.19204
ENSDARG00000037708	MAD_Dr_004_144121	40299	OTTDART00000038402	NA	NA	394064	NA	NA	NA	NA	ZDB-GENE-040426-781	exosc10	1	3	NA	NA	-0.0018	1.05087
ENSDARG00000055760	MAD_Dr_004_144132	40309	NM_201034.2 ; Dr.84961 ; OTTDART00000038999	NM_201034.2	zgc:63600	394009	zgc:63600	Dr.84961	zgc:63600	zgc:63600	ZDB-GENE-040426-1183	srm	1	5	NA	NA	-0.0001	1.01169
ENSDARG00000075446	MAD_Dr_004_144144	40317	ENSDART00000111241	NA	NA	-	NA	NA	NA	NA	ZDB-GENE-041111-190	naa25	1	4	NA	NA	-0.0032	1.12411
ENSDARG00000074611	MAD_Dr_004_144155	40325	OTTDART00000044213	NA	NA	558075	NA	NA	NA	NA	ZDB-GENE-030131-8101	wdr37	1	4	NA	NA	-0.004	1.23517
ENSDARG00000058221	MAD_Dr_004_144160	40330	NM_001024207.1 ; Dr.76153	NM_001024207.1	ugcg	553944	UDP-glucose ceramide glucosyltransferase	Dr.76153	ugcg	UDP-glucose ceramide glucosyltransferase	ZDB-GENE-030131-9885	ugcg	1	5	NA	NA	0.001	1.1236
ENSDARG00000004629	MAD_Dr_004_144175	40338	NM_001040393.1 ; Dr.17624	NM_001040393.1	zgc:136817	678652	zgc:136817	Dr.17624	zgc:136817	zgc:136817	ZDB-GENE-060421-7244	kalrnb	1	5	NA	NA	-0.0002	1.10941
ENSDARG00000042715	MAD_Dr_004_144183	40342	OTTDART00000005861	NA	NA	541521	NA	NA	NA	NA	ZDB-GENE-030826-8	casp8ap2	1	2	NA	NA	-0.0043	1.18404
ENSDARG00000057138	MAD_Dr_004_144199	40352	ENSDART00000079645	NA	NA	570656	NA	NA	NA	NA	ZDB-GENE-030131-4971	zgc:174164	2	7	NA	NA	0.0073	1.3455
ENSDARG00000013472	MAD_Dr_004_144206	40358	NM_213506.1 ; Dr.77478 ; OTTDART00000028986 ; ENSDART00000027740	NM_213506.1	zgc:63491	406827	zgc:63491	Dr.77478	zgc:63491	zgc:63491	ZDB-GENE-040426-2906	nedd1	1	5	NA	NA	-0.0001	1.03125
ENSDARG00000035133	MAD_Dr_004_144215	40364	ENSDART00000050879	NA	NA	334003	NA	NA	NA	NA	ZDB-GENE-030131-5935	pho	1	4	NA	NA	-0.0052	1.18668
ENSDARG00000022718	MAD_Dr_004_144216	40365	ENSDART00000062686	NA	NA	541521	NA	NA	NA	NA	ZDB-GENE-030826-8	casp8ap2	1	1	NA	NA	-0.0043	1.20756
ENSDARG00000018165	MAD_Dr_004_144223	40371	NM_198872.1 ; Dr.78376	NM_198872.1	depdc1a	100003959	DEP domain containing 1a	Dr.78376	depdc1a	DEP domain containing 1a	ZDB-GENE-030131-9827	depdc1a	1	7	NA	NA	0.0019	1.04941
ENSDARG00000008142	MAD_Dr_004_144243	40385	NM_213471.1 ; Dr.77368 ; ENSDART00000044776	NM_213471.1	stxbp3	406780	syntaxin binding protein 3	Dr.77368	stxbp3	syntaxin binding protein 3	ZDB-GENE-040426-2833	stxbp3	1	3	NA	NA	-0.0019	1.09691
ENSDARG00000013946	MAD_Dr_004_144245	40387	NM_201483.1 ; Dr.80409 ; ENSDART00000020136	NM_201483.1	ivns1abpb	334334	influenza virus NS1A binding protein b	Dr.80409	ivns1abpb	influenza virus NS1A binding protein b	ZDB-GENE-030131-6266	ivns1abpb	1	5	NA	NA	-0.0014	1.07277
ENSDARG00000038967	MAD_Dr_004_144252	40391	ENSDART00000056882	NA	NA	324655	NA	NA	NA	NA	ZDB-GENE-030131-3376	cul3a	1	5	NA	NA	-0.0009	1.02799
ENSDARG00000008697	MAD_Dr_004_144259	40396	ENSDART00000024415	NA	NA	-	NA	NA	NA	NA	ZDB-GENE-030131-4490	epas1a	1	8	NA	NA	0.0085	1.37416
ENSDARG00000087089	MAD_Dr_004_144261	40398	ENSDART00000083447	NA	NA	-	NA	NA	NA	NA	NA	NA	3	1	NA	119	-0.0066	1.19972
ENSDARG00000022995	MAD_Dr_004_144278	40411	ENSDART00000030691	NA	NA	100334301	NA	NA	NA	NA	ZDB-GENE-030326-3	clic4	1	5	NA	NA	0.0016	1.17753
ENSDARG00000039093	MAD_Dr_004_144280	40413	ENSDART00000109934 ; ENSDART00000057090	NA	NA	406330	NA	NA	NA	NA	ZDB-GENE-040426-2003	got1	1	3	NA	NA	-0.0059	1.22051
ENSDARG00000014113	MAD_Dr_004_144286	40419	NM_001083006.1 ; Dr.83257 ; ENSDART00000103519	NM_001083006.1	wasla	100009637	Wiskott-Aldrich syndrome-like a	Dr.83257	wasla	Wiskott-Aldrich syndrome-like a	ZDB-GENE-070209-220	wasla	1	6	NA	NA	0.0018	1.04769
ENSDARG00000019797	MAD_Dr_004_144287	40420	NM_001025462.1 ; Dr.79287	NM_001025462.1	zgc:110077	336260	zgc:110077	Dr.79287	zgc:110077	zgc:110077	ZDB-GENE-030131-8204	qrich1	1	4	NA	NA	-0.004	1.15349
ENSDARG00000009607	MAD_Dr_004_144297	40423	NM_199951.2 ; Dr.151536	NM_199951.2	ccnc	335429	cyclin C	Dr.151536	ccnc	cyclin C	ZDB-GENE-030131-7369	ccnc	1	3	NA	NA	-0.0053	1.22494
ENSDARG00000035563	MAD_Dr_004_144311	40434	OTTDART00000020277 ; ENSDART00000051553	NA	NA	114429	NA	NA	NA	NA	ZDB-GENE-010717-1	znf703	1	7	NA	NA	0.0072	1.5764
ENSDARG00000091351	MAD_Dr_004_144313	40436	OTTDART00000045374	NA	NA	325896	NA	NA	NA	NA	ZDB-GENE-030521-29	cnp	1	3	NA	NA	-0.0044	1.18623
ENSDARG00000034270	MAD_Dr_004_144324	40443	OTTDART00000036120	NA	NA	564552	NA	NA	NA	NA	ZDB-GENE-030131-2143	ogdha	1	5	NA	NA	-0.0006	1.05153
ENSDARG00000053558	MAD_Dr_004_144329	40447	NM_001005937.1 ; Dr.78703	NM_001005937.1	rtkn2	449666	rhotekin 2	Dr.78703	rtkn2	rhotekin 2	ZDB-GENE-041010-225	rtkn2a	1	5	NA	NA	0.0003	1.0718
ENSDARG00000074634	MAD_Dr_004_144353	40464	NM_001113477.1	NM_001113477.1	keap1b	100003679	kelch-like ECH-associated protein 1b	NA	NA	NA	ZDB-GENE-080508-1	keap1b	1	7	NA	NA	0.0045	1.15861
ENSDARG00000040674	MAD_Dr_004_144370	40475	OTTDART00000027578	NA	NA	553744	NA	NA	NA	NA	ZDB-GENE-050522-523	ctdsp1	1	9	112	NA	0.0107	1.18104
ENSDARG00000045360	MAD_Dr_004_144382	40481	OTTDART00000044414	NA	NA	692325	NA	NA	NA	NA	ZDB-GENE-050113-1	flj11011l	1	8	NA	NA	0.0035	1.15312
ENSDARG00000016623	MAD_Dr_004_144387	40485	OTTDART00000017538	NA	NA	768159	NA	NA	NA	NA	ZDB-GENE-030131-7626	si:ch211-195b13.1	2	5	NA	NA	0.0006	1.04177
ENSDARG00000069129	MAD_Dr_004_144391	40489	NM_001077716.1 ; Dr.9008 ; ENSDART00000100367	NM_001077716.1	zgc:153126	777608	zgc:153126	Dr.9008	zgc:153126	zgc:153126	ZDB-GENE-061103-76	fhdc3	1	1	NA	140	-0.0165	1.92631
ENSDARG00000000796	MAD_Dr_004_144400	40495	ENSDART00000000876	NA	NA	431720	NA	NA	NA	NA	ZDB-GENE-040704-11	nr4a1	1	2	NA	NA	-0.0122	1.72141
ENSDARG00000078784	MAD_Dr_004_144414	40505	ENSDART00000110593	NA	NA	569620	NA	NA	NA	NA	ZDB-GENE-030603-1	mgaa	1	5	NA	NA	-0.0002	1.03943
ENSDARG00000042151	MAD_Dr_004_144419	40510	OTTDART00000025103	NA	NA	30101	NA	NA	NA	NA	ZDB-GENE-990715-9	skia	1	7	NA	NA	0.0027	1.11115
ENSDARG00000024381	MAD_Dr_004_144431	40520	NM_199887.1	NM_199887.1	msto1	334306	misato homolog 1 (Drosophila)	NA	NA	NA	ZDB-GENE-030131-6238	msto1	1	5	NA	NA	0.0009	1.10226
ENSDARG00000037857	MAD_Dr_004_144450	40533	NM_213520.1	NM_213520.1	tmem184a	406841	transmembrane protein 184a	NA	NA	NA	ZDB-GENE-040426-2925	tmem184a	1	5	NA	NA	-0.0015	1.08522
ENSDARG00000075291	MAD_Dr_004_144468	40549	OTTDART00000030136 ; NM_001171032.1 ; XM_001336738.2 ; Dr.119635	NM_001171032.1	NA	373086	NA	Dr.119635	NA	NA	ZDB-GENE-110131-1	si:rp71-36n21.1	1	8	NA	NA	0.0077	1.48715
ENSDARG00000041449	MAD_Dr_004_144471	40552	ENSDART00000060764	NA	NA	406513	NA	NA	NA	NA	ZDB-GENE-040426-2338	spred1	1	8	NA	NA	0.0048	1.22802
ENSDARG00000068926	MAD_Dr_004_144481	40561	OTTDART00000038228	NA	NA	777613	NA	NA	NA	NA	ZDB-GENE-061103-172	si:ch211-137a8.2	1	1	NA	94	-0.0149	1.4697
ENSDARG00000042742	MAD_Dr_004_144486	40566	ENSDART00000062727	NA	NA	550577	NA	NA	NA	NA	ZDB-GENE-030131-858	stx6	1	7	NA	NA	0.0057	1.23584
ENSDARG00000070939	MAD_Dr_004_144501	40579	ENSDART00000104570	NA	NA	-	NA	NA	NA	NA	ZDB-GENE-030131-5064	znf740a	1	3	NA	NA	-0.0068	1.35435
ENSDARG00000061732	MAD_Dr_004_144526	40599	OTTDART00000030846 ; ENSDART00000088290 ; NM_001128244.1	NM_001128244.1	si:dkey-1h24.3	560319	si:dkey-1h24.3	NA	NA	NA	ZDB-GENE-090311-54	si:dkey-1h24.3	1	2	NA	NA	-0.0024	1.09032
ENSDARG00000087893	MAD_Dr_004_144531	40603	OTTDART00000022041	NA	NA	559441	NA	NA	NA	NA	ZDB-GENE-081104-199	rnf216	1	4	NA	NA	-0.0042	1.19593
ENSDARG00000063242	MAD_Dr_004_144536	40608	ENSDART00000092217 ; NM_001130627.1 ; Dr.16195	NM_001130627.1	zgc:194598	100170789	zgc:194598	Dr.16195	zgc:194598	zgc:194598	ZDB-GENE-080722-25	ttc13	1	2	NA	NA	-0.0043	1.15285
ENSDARG00000037388	MAD_Dr_004_144554	40619	ENSDART00000099523	NA	NA	325242	NA	NA	NA	NA	ZDB-GENE-030131-3967	dtnba	1	3	NA	NA	-0.0117	1.54724
ENSDARG00000019581	MAD_Dr_004_144555	40620	ENSDART00000112329	NA	NA	100334773	NA	NA	NA	NA	ZDB-GENE-040426-688	uso1	1	4	NA	NA	-0.0028	1.10962
ENSDARG00000057881	MAD_Dr_004_144567	40629	OTTDART00000031138	NA	NA	335380	NA	NA	NA	NA	ZDB-GENE-030131-7320	si:dkey-33c12.3	1	5	NA	NA	0.0008	1.02107
ENSDARG00000063538	MAD_Dr_004_144573	40635	ENSDART00000022620	NA	NA	678652	NA	NA	NA	NA	ZDB-GENE-060421-7244	kalrnb	1	5	NA	NA	-0.0012	1.09497
ENSDARG00000053484	MAD_Dr_004_144577	40637	OTTDART00000040661	NA	NA	559348	NA	NA	NA	NA	ZDB-GENE-071218-5	syne2b	1	9	80	NA	0.0157	1.56471
ENSDARG00000007764	MAD_Dr_004_144581	40638	ENSDART00000002401	NA	NA	393231	NA	NA	NA	NA	ZDB-GENE-040426-776	klhdc10	1	1	NA	133	-0.0043	1.18938
ENSDARG00000020960	MAD_Dr_004_144596	40650	NM_199868.1 ; Dr.76588	NM_199868.1	hgs	334175	hepatocyte growth factor-regulated tyrosine kinase	Dr.76588	hgs	hepatocyte growth factor-regulated tyrosine kinase	ZDB-GENE-030131-6107	hgs	1	2	NA	NA	-0.0019	1.08041
ENSDARG00000053535	MAD_Dr_004_144602	40655	OTTDART00000041111	NA	NA	558333	NA	NA	NA	NA	ZDB-GENE-060825-242	lmo7b	1	2	NA	NA	-0.0083	1.4334
ENSDARG00000070914	MAD_Dr_004_144626	40675	OTTDART00000026849 ; ENSDART00000104496	NA	NA	353314	NA	NA	NA	NA	ZDB-GENE-030613-1	dusp6	1	7	NA	NA	0.002	1.12187
ENSDARG00000017905	MAD_Dr_004_144629	40678	OTTDART00000023883	NA	NA	140621	NA	NA	NA	NA	ZDB-GENE-011210-1	casp3a	3	2	NA	NA	-0.0044	1.23514
ENSDARG00000061294	MAD_Dr_004_144630	40679	XM_001335980.1 ; Dr.118904	XM_001335980.1	NA	795752	NA	Dr.118904	arhgap5	Rho GTPase activating protein 5	ZDB-GENE-081014-1	arhgap5	1	7	NA	NA	0.0082	1.42744
ENSDARG00000029925	MAD_Dr_004_144648	40690	ENSDART00000061429 ; ENSDART00000024906	NA	NA	114446	NA	NA	NA	NA	ZDB-GENE-050222-3	dlg1l	1	5	NA	NA	0.0006	1.02911
ENSDARG00000076003	MAD_Dr_004_144659	40698	ENSDART00000115174	NA	NA	406342	NA	NA	NA	NA	ZDB-GENE-040426-2022	zgc:55891	1	4	NA	NA	-0.0032	1.15681
ENSDARG00000051874	MAD_Dr_004_144674	40710	NM_001045312.1 ; Dr.39121	NM_001045312.1	stra6	724007	stimulated by retinoic acid gene 6 homolog (mouse)	Dr.39121	stra6	stimulated by retinoic acid gene 6 homolog (mouse)	ZDB-GENE-060616-252	stra6	1	1	NA	110	-0.011	1.41233
ENSDARG00000075006	MAD_Dr_004_144680	40713	OTTDART00000003872	NA	NA	30366	NA	NA	NA	NA	ZDB-GENE-990415-220	fzd10	1	6	NA	NA	0.0075	1.48761
ENSDARG00000003607	MAD_Dr_004_144683	40716	OTTDART00000032035	NA	NA	325637	NA	NA	NA	NA	ZDB-GENE-030131-4362	nr2f6a	1	7	NA	NA	0.0044	1.27659
ENSDARG00000061951	MAD_Dr_004_144687	40720	ENSDART00000088963	NA	NA	-	NA	NA	NA	NA	ZDB-GENE-030429-9	golgb1	1	7	NA	NA	0.0027	1.19088
ENSDARG00000057303	MAD_Dr_004_144692	40724	ENSDART00000114903	NA	NA	-	NA	NA	NA	NA	ZDB-GENE-050522-284	galnt7	1	3	NA	NA	-0.0035	1.22859
ENSDARG00000009315	MAD_Dr_004_144694	40726	NM_001077541.1 ; Dr.80864 ; ENSDART00000101671	NM_001077541.1	clgn	556495	calmegin	Dr.80864	clgn	calmegin	ZDB-GENE-060929-708	clgn	1	3	NA	NA	-0.003	1.22361
ENSDARG00000075536	MAD_Dr_004_144718	40745	ENSDART00000087652	NA	NA	324841	NA	NA	NA	NA	ZDB-GENE-030131-3562	cpne1	1	3	NA	NA	-0.0061	1.24521
ENSDARG00000071674	MAD_Dr_004_144719	40746	ENSDART00000106143	NA	NA	563257	NA	NA	NA	NA	ZDB-GENE-030131-4006	lonp1	1	8	NA	NA	0.0025	1.11771
ENSDARG00000060030	MAD_Dr_004_144727	40751	OTTDART00000032892	NA	NA	556535	NA	NA	NA	NA	ZDB-GENE-080521-4	setd1a	1	5	NA	NA	-0.0003	1.02251
ENSDARG00000011510	MAD_Dr_004_144728	40752	OTTDART00000039049 ; NM_213176.1 ; Dr.828 ; ENSDART00000010647	NM_213176.1	zgc:77115	406455	zgc:77115	Dr.828	zgc:77115	zgc:77115	ZDB-GENE-040426-2213	rcc2	1	5	NA	NA	-0.0001	1.02092
ENSDARG00000000018	MAD_Dr_004_144729	40753	ENSDART00000000019 ; NM_131680.1	NM_131680.1	nrf1	64604	nuclear respiratory factor 1	NA	NA	NA	ZDB-GENE-001221-1	nrf1	1	3	NA	NA	-0.0059	1.3343
ENSDARG00000055610	MAD_Dr_004_144741	40762	NM_200604.1	NM_200604.1	exoc2	100004870	exocyst complex component 2	NA	NA	NA	ZDB-GENE-040426-1160	exoc2	1	4	NA	NA	-0.0035	1.17994
ENSDARG00000020475	MAD_Dr_004_144744	40764	NM_200870.1 ; Dr.81068 ; ENSDART00000010495	NM_200870.1	znrf1	393844	zinc and ring finger 1	Dr.81068	znrf1	zinc and ring finger 1	ZDB-GENE-040426-1905	znrf1	1	5	NA	NA	0.0001	1.00073
ENSDARG00000035122	MAD_Dr_004_144754	40771	OTTDART00000023259 ; ENSDART00000082776 ; Dr.21663	NA	NA	561094	NA	Dr.21663	NA	NA	ZDB-GENE-070705-301	camsap1b	1	5	NA	NA	0.0004	1.02838
ENSDARG00000002614	MAD_Dr_004_144763	40777	ENSDART00000078358	NA	NA	553629	NA	NA	NA	NA	ZDB-GENE-050522-517	pip5k1aa	1	2	NA	NA	-0.0141	1.70812
ENSDARG00000007092	MAD_Dr_004_144786	40791	OTTDART00000013306 ; ENSDART00000011780 ; NM_001044783.1	NM_001044783.1	xab2	387600	XPA binding protein 2	NA	NA	NA	ZDB-GENE-040426-685	xab2	1	5	NA	NA	0.0013	1.01946
ENSDARG00000003520	MAD_Dr_004_144788	40793	OTTDART00000036848	NA	NA	557744	NA	NA	NA	NA	ZDB-GENE-030131-6136	tbc1d14	1	5	NA	NA	0.0009	1.10407
ENSDARG00000006240	MAD_Dr_004_144792	40795	OTTDART00000027261	NA	NA	541410	NA	NA	NA	NA	ZDB-GENE-050320-112	slc27a1a	2	4	NA	NA	-0.0105	1.59088
ENSDARG00000060954	MAD_Dr_004_144806	40804	NM_001080008.1	NM_001080008.1	zgc:153972	563581	zgc:153972	NA	NA	NA	ZDB-GENE-061013-154	tmcc1b	3	9	133	NA	0.0069	1.01604
ENSDARG00000062258	MAD_Dr_004_144829	40820	OTTDART00000022114	NA	NA	571528	NA	NA	NA	NA	ZDB-GENE-061027-88	armc8	2	1	NA	108	-0.0103	1.34528
ENSDARG00000073893	MAD_Dr_004_144834	40824	Dr.104594	NA	NA	100000399	NA	Dr.104594	dnase2	deoxyribonuclease II, lysosomal	ZDB-GENE-010724-16	dnase2	3	2	NA	NA	-0.0086	1.44527
ENSDARG00000022418	MAD_Dr_004_144843	40832	ENSDART00000034004	NA	NA	406243	NA	NA	NA	NA	ZDB-GENE-040426-2863	faf1	1	3	NA	NA	-0.0075	1.36037
ENSDARG00000011299	MAD_Dr_004_144857	40844	OTTDART00000040959 ; NM_001144803.1 ; ENSDART00000108579	NM_001144803.1	NA	114452	NA	NA	NA	NA	ZDB-GENE-010724-1	blzf1	1	5	NA	NA	-0.0008	1.04756
ENSDARG00000011312	MAD_Dr_004_144870	40853	OTTDART00000019313	NA	NA	324125	NA	NA	NA	NA	ZDB-GENE-030131-2845	stk3	1	3	NA	NA	-0.0018	1.00558
ENSDARG00000020946	MAD_Dr_004_144896	40871	ENSDART00000012712	NA	NA	564526	NA	NA	NA	NA	ZDB-GENE-131127-20	si:ch211-72c8.5	1	8	NA	NA	0.0042	1.14219
ENSDARG00000034823	MAD_Dr_004_144899	40873	NM_130994.1	NM_130994.1	copg2	30187	coatomer protein complex, subunit gamma 2	NA	NA	NA	ZDB-GENE-000208-8	copg2	1	3	NA	NA	-0.0027	1.02373
ENSDARG00000059596	MAD_Dr_004_144903	40877	ENSDART00000082983	NA	NA	556406	NA	NA	NA	NA	ZDB-GENE-100727-3	clip2	1	5	NA	NA	-0.0014	1.05742
ENSDARG00000025507	MAD_Dr_004_144905	40878	ENSDART00000110010 ; ENSDART00000008047	NA	NA	406336	NA	NA	NA	NA	ZDB-GENE-040426-2012	wdr24	1	8	NA	NA	0.0028	1.15816
ENSDARG00000041951	MAD_Dr_004_144908	40880	NM_001044871.2 ; OTTDART00000015053 ; ENSDART00000099701 ; Dr.8850	NM_001044871.2	si:ch211-15i6.2	558648	si:ch211-15i6.2	Dr.8850	si:ch211-15i6.2	si:ch211-15i6.2	ZDB-GENE-030131-4485	selo	1	3	NA	NA	-0.0029	1.09124
ENSDARG00000033489	MAD_Dr_004_144913	40884	OTTDART00000007852 ; ENSDART00000043218	NA	NA	406794	NA	NA	NA	NA	ZDB-GENE-040426-2853	ube2j1	1	2	NA	NA	-0.0032	1.13276
ENSDARG00000008407	MAD_Dr_004_144916	40887	OTTDART00000034114 ; ENSDART00000002691 ; NM_001130818.1 ; Dr.75943	NM_001130818.1	tspan7b	449539	tetraspanin 7b	Dr.75943	tspan7b	tetraspanin 7b	ZDB-GENE-040927-5	tspan7b	1	5	NA	NA	0.0007	1.02483
ENSDARG00000086459	MAD_Dr_004_144926	40892	XM_684281.3	XM_684281.3	NA	-	NA	NA	NA	NA	NA	NA	3	3	NA	NA	-0.0054	1.36318
ENSDARG00000095591	MAD_Dr_004_144927	40893	OTTDART00000030653	NA	NA	-	NA	NA	NA	NA	ZDB-GENE-070705-206	si:ch73-138e16.7	3	5	NA	NA	0.0004	1.03506
ENSDARG00000075290	MAD_Dr_004_144936	40900	NM_001128722.2 ; Dr.116316 ; OTTDART00000034930 ; ENSDART00000110231	NM_001128722.2	NA	565233	NA	Dr.116316	NA	NA	NA	NA	1	5	NA	NA	-0.0003	1.00193
ENSDARG00000010280	MAD_Dr_004_144938	40902	ENSDART00000102449 ; NM_001115139.1 ; Dr.66786 ; ENSDART00000012381	NM_001115139.1	NA	562077	NA	Dr.66786	NA	NA	ZDB-GENE-081104-520	clasp1a	1	3	NA	NA	-0.0058	1.30716
ENSDARG00000054224	MAD_Dr_004_144993	40939	NM_001159661.1	NM_001159661.1	zgc:91897	432373	zgc:91897	NA	NA	NA	ZDB-GENE-040711-1	zgc:91897	1	5	NA	NA	0.0003	1.05946
ENSDARG00000054829	MAD_Dr_004_145004	40946	OTTDART00000024998	NA	NA	548346	NA	NA	NA	NA	ZDB-GENE-050410-13	pik3c3	1	6	NA	NA	0.0046	1.17628
ENSDARG00000059809	MAD_Dr_004_145014	40954	OTTDART00000026428	NA	NA	259195	NA	NA	NA	NA	ZDB-GENE-020802-4	caska	1	9	77	NA	0.0066	1.23452
ENSDARG00000039523	MAD_Dr_004_145027	40964	NM_001033752.1	NM_001033752.1	cwf19l2	619271	CWF19-like 2, cell cycle control (S. pombe)	NA	NA	NA	ZDB-GENE-050913-1	cwf19l2	1	5	NA	NA	-0.0011	1.01714
ENSDARG00000032430	MAD_Dr_004_145043	40975	OTTDART00000029604	NA	NA	449548	NA	NA	NA	NA	ZDB-GENE-040927-20	ppp2r1b	2	5	NA	NA	0.0009	1.07493
ENSDARG00000002952	MAD_Dr_004_145064	40988	ENSDART00000005985	NA	NA	30225	NA	NA	NA	NA	ZDB-GENE-980526-89	smo	1	6	NA	NA	0.0075	1.36514
ENSDARG00000078063	MAD_Dr_004_145069	40993	XM_001333689.2 ; Dr.81652	XM_001333689.2	NA	795732	NA	Dr.81652	NA	NA	ZDB-GENE-120203-6	bnip1b	1	5	NA	NA	0.0004	1.02591
ENSDARG00000015911	MAD_Dr_004_145070	40994	NM_173257.1	NM_173257.1	mcm2	192338	MCM2 minichromosome maintenance deficient 2, mitot	NA	NA	NA	ZDB-GENE-020419-24	mcm2	1	5	NA	NA	0.0015	1.10122
ENSDARG00000042969	MAD_Dr_004_145086	41003	ENSDART00000063087	NA	NA	-	NA	NA	NA	NA	NA	NA	1	5	NA	NA	-0.0004	1.03449
ENSDARG00000078026	MAD_Dr_004_145092	41009	OTTDART00000040867	NA	NA	562028	NA	NA	NA	NA	ZDB-GENE-030131-3573	zcchc24	1	9	101	NA	0.0231	1.75107
ENSDARG00000001754	MAD_Dr_004_145096	41012	OTTDART00000038326	NA	NA	58013	NA	NA	NA	NA	ZDB-GENE-000607-75	noc2l	3	7	NA	NA	0.0021	1.19861
ENSDARG00000037393	MAD_Dr_004_145098	41014	ENSDART00000106147	NA	NA	100331795	NA	NA	NA	NA	ZDB-GENE-030131-6327	slc43a1a	1	3	NA	NA	-0.0019	1.06029
ENSDARG00000023303	MAD_Dr_004_145119	41028	OTTDART00000033030 ; XM_697498.1	XM_697498.1	NA	406256	NA	NA	NA	NA	ZDB-GENE-040426-1913	zgc:66427	1	6	NA	NA	0.004	1.24461
ENSDARG00000009862	MAD_Dr_004_145135	41038	OTTDART00000042823	NA	NA	402850	NA	NA	NA	NA	ZDB-GENE-040311-1	dcps	2	2	NA	NA	-0.0021	1.1084
ENSDARG00000069758	MAD_Dr_004_145147	41047	ENSDART00000101765	NA	NA	567482	NA	NA	NA	NA	ZDB-GENE-030131-5562	si:dkey-189g17.2	1	2	NA	NA	-0.0082	1.31954
ENSDARG00000070445	MAD_Dr_004_145151	41050	XM_001923989.1	XM_001923989.1	NA	557807	NA	NA	NA	NA	ZDB-GENE-030131-5346	wu:fd14c10	1	5	NA	NA	-0.0017	1.08834
ENSDARG00000009823	MAD_Dr_004_145155	41053	OTTDART00000026734	NA	NA	30398	NA	NA	NA	NA	ZDB-GENE-980526-372	pou3f1	1	7	NA	NA	0.0062	1.32046
ENSDARG00000051761	MAD_Dr_004_145200	41082	ENSDART00000073439	NA	NA	793099	NA	NA	NA	NA	ZDB-GENE-050522-37	trim44	1	7	NA	NA	0.0027	1.16995
ENSDARG00000007180	MAD_Dr_004_145223	41098	NM_200643.1 ; Dr.27097	NM_200643.1	slc30a4	393616	solute carrier family 30 (zinc transporter), membe	Dr.27097	slc30a4	solute carrier family 30 (zinc transporter), membe	ZDB-GENE-040426-1408	slc30a4	1	1	NA	121	-0.0113	1.37604
ENSDARG00000008904	MAD_Dr_004_145224	41099	OTTDART00000013350 ; ENSDART00000041412 ; NM_001044775.1	NM_001044775.1	smarca2	334032	SWI/SNF related, matrix associated, actin dependen	NA	NA	NA	ZDB-GENE-030131-5964	smarca2	1	2	NA	NA	-0.0145	1.87512
ENSDARG00000007886	MAD_Dr_004_145231	41105	Dr.22112 ; NM_205635.1	NM_205635.1	slc35b2	402931	solute carrier family 35, member B2	Dr.22112	slc35b2	solute carrier family 35, member B2	ZDB-GENE-050213-1	slc35b2	1	5	NA	NA	0.0011	1.03461
ENSDARG00000027589	MAD_Dr_004_145235	41107	Dr.115237 ; OTTDART00000024413 ; ENSDART00000039280 ; NM_170763.1	NM_170763.1	fzd7b	30412	frizzled homolog 7b	Dr.115237	fzd7b	frizzled homolog 7b	ZDB-GENE-990415-229	fzd7b	1	7	NA	NA	0.0018	1.07216
ENSDARG00000000476	MAD_Dr_004_145241	41112	OTTDART00000026402	NA	NA	368631	NA	NA	NA	NA	ZDB-GENE-030616-528	pms1	3	2	NA	NA	-0.0021	1.10721
ENSDARG00000041776	MAD_Dr_004_145267	41129	ENSDART00000061232	NA	NA	-	NA	NA	NA	NA	ZDB-GENE-090312-199	ndst3	1	5	NA	NA	-0.0005	1.06892
ENSDARG00000031434	MAD_Dr_004_145280	41138	ENSDART00000104219	NA	NA	569294	NA	NA	NA	NA	ZDB-GENE-050506-79	rcor1	1	4	NA	NA	-0.0102	1.57619
ENSDARG00000042444	MAD_Dr_004_145296	41150	ENSDART00000062237	NA	NA	325167	NA	NA	NA	NA	ZDB-GENE-030131-3892	ankrd13c	1	5	NA	NA	-0.0007	1.00338
ENSDARG00000061062	MAD_Dr_004_145313	41161	OTTDART00000034380	NA	NA	564612	NA	NA	NA	NA	ZDB-GENE-081104-413	tmem194b	1	3	NA	NA	-0.0029	1.14118
ENSDARG00000038780	MAD_Dr_004_145314	41162	OTTDART00000027531	NA	NA	393978	NA	NA	NA	NA	ZDB-GENE-040426-1159	ubtfl	1	9	65	NA	0.0108	1.40853
ENSDARG00000013657	MAD_Dr_004_145330	41171	ENSDART00000012414	NA	NA	406767	NA	NA	NA	NA	ZDB-GENE-040426-2813	sh3bp5b	1	2	NA	NA	-0.0058	1.34436
ENSDARG00000021439	MAD_Dr_004_145331	41172	ENSDART00000017052	NA	NA	394104	NA	NA	NA	NA	ZDB-GENE-040426-689	ncoa4	1	3	NA	NA	-0.0022	1.13701
ENSDARG00000069502	MAD_Dr_004_145335	41175	NM_001083016.1 ; Dr.2525	NM_001083016.1	fxn	556389	frataxin	Dr.2525	fxn	frataxin	ZDB-GENE-070209-286	fxn	1	1	NA	98	-0.0105	1.33927
ENSDARG00000015179	MAD_Dr_004_145346	41182	ENSDART00000050074	NA	NA	564342	NA	NA	NA	NA	ZDB-GENE-060818-29	mfsd8	1	4	NA	NA	-0.0057	1.24942
ENSDARG00000025641	MAD_Dr_004_145347	41183	OTTDART00000026301	NA	NA	30154	NA	NA	NA	NA	ZDB-GENE-990706-8	gli2a	1	8	NA	NA	0.0118	1.7253
ENSDARG00000016015	MAD_Dr_004_145357	41193	NM_173268.1 ; Dr.18320	NM_173268.1	ddx54	286777	DEAD (Asp-Glu-Ala-Asp) box polypeptide 54	Dr.18320	ddx54	DEAD (Asp-Glu-Ala-Asp) box polypeptide 54	ZDB-GENE-021220-2	ddx54	1	5	NA	NA	0.0012	1.06156
ENSDARG00000003952	MAD_Dr_004_145358	41194	NM_201336.1 ; Dr.76326 ; ENSDART00000104687	NM_201336.1	pfn2	394235	profilin 2	Dr.76326	pfn2	profilin 2	ZDB-GENE-040115-4	pfn2	1	3	NA	NA	-0.0063	1.37602
ENSDARG00000004851	MAD_Dr_004_145386	41214	OTTDART00000021602	NA	NA	406733	NA	NA	NA	NA	ZDB-GENE-040426-2764	hinfp	1	1	NA	92	-0.0109	1.31514
ENSDARG00000061204	MAD_Dr_004_145402	41226	ENSDART00000087037 ; OTTDART00000035833	NA	NA	556273	NA	NA	NA	NA	ZDB-GENE-030131-202	ddx20	1	5	NA	NA	0.0014	1.05043
ENSDARG00000024295	MAD_Dr_004_145407	41230	NM_001040370.1 ; Dr.208	NM_001040370.1	slc11a2	678623	solute carrier family 11 (proton-coupled divalent	Dr.208	slc11a2	solute carrier family 11 (proton-coupled divalent	ZDB-GENE-021115-1	slc11a2	1	3	NA	NA	-0.0027	1.07241
ENSDARG00000030448	MAD_Dr_004_145423	41238	Dr.78453	NA	NA	325540	NA	Dr.78453	im:7153498	im:7153498	ZDB-GENE-030131-4265	sppl2	1	3	NA	NA	-0.004	1.21676
ENSDARG00000078903	MAD_Dr_004_145425	41240	NM_200957.1	NM_200957.1	zgc:63767	393932	zgc:63767	NA	NA	NA	ZDB-GENE-040426-1047	slc15a4	3	2	NA	NA	-0.0062	1.27618
ENSDARG00000055100	MAD_Dr_004_145427	41242	OTTDART00000012318	NA	NA	799354	NA	NA	NA	NA	ZDB-GENE-030721-1	cxcl12b	1	6	NA	NA	0.0146	2.09611
ENSDARG00000060594	MAD_Dr_004_145452	41261	OTTDART00000038945	NA	NA	793834	NA	NA	NA	NA	ZDB-GENE-041111-204	hadhab	2	5	NA	NA	0.0004	1.01111
ENSDARG00000035577	MAD_Dr_004_145453	41262	NM_201186.1 ; Dr.10676 ; OTTDART00000019367 ; ENSDART00000028087	NM_201186.1	cds2	394161	CDP-diacylglycerol synthase (phosphatidate cytidyl	Dr.10676	cds2	CDP-diacylglycerol synthase (phosphatidate cytidyl	ZDB-GENE-030717-4	cds2	1	2	NA	NA	-0.007	1.36257
ENSDARG00000020676	MAD_Dr_004_145462	41269	OTTDART00000026591	NA	NA	322527	NA	NA	NA	NA	ZDB-GENE-030131-1247	dpp3	2	5	NA	NA	-0.0004	1.04665
ENSDARG00000042962	MAD_Dr_004_145464	41270	OTTDART00000028645 ; NM_001002656.2 ; Dr.84148	NM_001002656.2	dgcr2	436929	DiGeorge syndrome critical region gene 2	Dr.84148	dgcr2	DiGeorge syndrome critical region gene 2	ZDB-GENE-040718-404	dgcr2	1	7	NA	NA	0.0078	1.47147
ENSDARG00000045304	MAD_Dr_004_145466	41272	NM_001008578.1 ; Dr.79625	NM_001008578.1	mtfr1	494035	mitochondrial fission regulator 1	Dr.79625	mtfr1	mitochondrial fission regulator 1	ZDB-GENE-041212-86	mtfr1	1	1	NA	86	-0.014	1.41655
ENSDARG00000031819	MAD_Dr_004_145472	41276	OTTDART00000026147 ; NM_212803.1 ; Dr.5489 ; ENSDART00000040926	NM_212803.1	eif4ebp2	386945	eukaryotic translation initiation factor 4E bindin	Dr.5489	eif4ebp2	eukaryotic translation initiation factor 4E bindin	ZDB-GENE-031118-83	eif4ebp2	1	5	NA	NA	-0.0015	1.10247
ENSDARG00000070338	MAD_Dr_004_145480	41281	Dr.510	NA	NA	30345	NA	Dr.510	hoxc4a	homeo box C4a	ZDB-GENE-990415-112	hoxc4a	1	5	NA	NA	0.0006	1.0318
ENSDARG00000003016	MAD_Dr_004_145490	41289	ENSDART00000023931 ; NM_200458.2	NM_200458.2	eef2l	326929	eukaryotic translation elongation factor 2, like	NA	NA	NA	ZDB-GENE-030131-5128	eef2b	1	7	NA	NA	0.0031	1.16462
ENSDARG00000009610	MAD_Dr_004_145491	41290	ENSDART00000040534	NA	NA	570516	NA	NA	NA	NA	ZDB-GENE-030131-2614	rgs12a	1	1	NA	74	-0.0134	1.25192
ENSDARG00000074727	MAD_Dr_004_145498	41294	ENSDART00000110697	NA	NA	557858	NA	NA	NA	NA	ZDB-GENE-070327-1	dnajc10	1	5	NA	NA	0.0002	1.00778
ENSDARG00000044511	MAD_Dr_004_145508	41304	OTTDART00000024430	NA	NA	30452	NA	NA	NA	NA	ZDB-GENE-991228-4	etv5b	1	5	NA	NA	0.0002	1.03326
ENSDARG00000070339	MAD_Dr_004_145517	41309	OTTDART00000019664 ; ENSDART00000077432	NA	NA	30421	NA	NA	NA	NA	ZDB-GENE-980526-532	hoxc3a	1	5	NA	NA	0.0005	1.0002
ENSDARG00000007485	MAD_Dr_004_145518	41310	OTTDART00000025843	NA	NA	394050	NA	NA	NA	NA	ZDB-GENE-040426-802	epc2	3	3	NA	NA	-0.0019	1.06924
ENSDARG00000005318	MAD_Dr_004_145544	41331	OTTDART00000027526	NA	NA	492497	NA	NA	NA	NA	ZDB-GENE-041114-64	stam2	1	2	NA	NA	-0.0039	1.18668
ENSDARG00000019649	MAD_Dr_004_145546	41333	NM_001077743.1	NM_001077743.1	sept7b	792259	septin 7b	NA	NA	NA	ZDB-GENE-061103-265	sept7b	1	7	NA	NA	0.0027	1.13061
ENSDARG00000013667	MAD_Dr_004_145568	41350	ENSDART00000043309 ; NM_001080637.2	NM_001080637.2	tbck	791155	TBC1 domain containing kinase	NA	NA	NA	ZDB-GENE-070112-1062	tbck	1	1	NA	NA	-0.0057	1.28882
ENSDARG00000017748	MAD_Dr_004_145591	41368	ENSDART00000016071	NA	NA	378998	NA	NA	NA	NA	ZDB-GENE-031010-44	arhgap29b	1	8	NA	NA	0.0047	1.12069
ENSDARG00000015344	MAD_Dr_004_145603	41376	NM_001110480.1 ; Dr.66947	NM_001110480.1	klhl8	572347	kelch-like 8 (Drosophila)	Dr.66947	klhl8	kelch-like 8 (Drosophila)	ZDB-GENE-070209-226	klhl8	1	3	NA	NA	-0.0028	1.16656
ENSDARG00000017525	MAD_Dr_004_145608	41380	OTTDART00000030162 ; XM_682036.3 ; ENSDART00000005158	XM_682036.3	NA	334465	NA	NA	NA	NA	ZDB-GENE-030131-6397	ccnt1	1	7	NA	NA	0.0018	1.07652
ENSDARG00000015901	MAD_Dr_004_145609	41381	OTTDART00000031793 ; ENSDART00000038648 ; NM_001100007.1 ; Dr.75530	NM_001100007.1	ptbp2	562434	polypyrimidine tract binding protein 2	Dr.75530	ptbp2	polypyrimidine tract binding protein 2	ZDB-GENE-060810-49	ptbp2b	1	7	NA	NA	0.003	1.08657
ENSDARG00000017211	MAD_Dr_004_145612	41383	ENSDART00000042248	NA	NA	570222	NA	NA	NA	NA	ZDB-GENE-090812-4	plxnb1b	1	5	NA	NA	0.001	1.00735
ENSDARG00000025081	MAD_Dr_004_145616	41387	ENSDART00000105686	NA	NA	335453	NA	NA	NA	NA	ZDB-GENE-030131-7393	grnb	1	5	NA	NA	-0.0017	1.07043
ENSDARG00000037998	MAD_Dr_004_145669	41421	ENSDART00000104025	NA	NA	245697	NA	NA	NA	NA	ZDB-GENE-020430-2	flot1b	1	7	NA	NA	0.0034	1.25369
ENSDARG00000035771	MAD_Dr_004_145677	41428	XM_001921694.1 ; Dr.51813	XM_001921694.1	NA	100151157	NA	Dr.51813	NA	NA	ZDB-GENE-110411-13	si:ch1073-157b13.1	1	3	NA	NA	-0.0053	1.23361
ENSDARG00000054374	MAD_Dr_004_145684	41431	OTTDART00000026640	NA	NA	557181	NA	NA	NA	NA	ZDB-GENE-060307-1	alg13	1	5	NA	NA	-0.0002	1.00171
ENSDARG00000042530	MAD_Dr_004_145712	41449	OTTDART00000021137	NA	NA	445382	NA	NA	NA	NA	ZDB-GENE-040715-8	nup205	1	7	NA	NA	0.0043	1.21474
ENSDARG00000017474	MAD_Dr_004_145727	41460	OTTDART00000025191 ; ENSDART00000052322	NA	NA	325371	NA	NA	NA	NA	ZDB-GENE-050522-487	zgc:110699	1	8	NA	NA	0.0078	1.51528
ENSDARG00000031775	MAD_Dr_004_145752	41474	ENSDART00000047452	NA	NA	565498	NA	NA	NA	NA	ZDB-GENE-050913-92	ube2s	1	7	NA	NA	0.003	1.14927
ENSDARG00000022767	MAD_Dr_004_145754	41475	OTTDART00000006082	NA	NA	321166	NA	NA	NA	NA	ZDB-GENE-030131-9732	apobb.1	3	9	76	NA	0.0262	2.22598
ENSDARG00000005078	MAD_Dr_004_145792	41503	OTTDART00000042544	NA	NA	447850	NA	NA	NA	NA	ZDB-GENE-040912-156	eif4e3	1	5	NA	NA	-0.0014	1.05708
ENSDARG00000016904	MAD_Dr_004_145793	41504	OTTDART00000022782	NA	NA	282677	NA	NA	NA	NA	ZDB-GENE-021204-1	bckdk	1	5	NA	NA	0.001	1.06686
ENSDARG00000037900	MAD_Dr_004_145798	41507	OTTDART00000027928	NA	NA	566146	NA	NA	NA	NA	ZDB-GENE-050913-61	nde1	1	3	NA	NA	-0.0018	1.11151
ENSDARG00000056079	MAD_Dr_004_145820	41521	NM_200032.1 ; Dr.17271	NM_200032.1	l3mbtl2	568473	l(3)mbt-like 2 (Drosophila)	Dr.17271	l3mbtl2	l(3)mbt-like 2 (Drosophila)	ZDB-GENE-030131-8713	l3mbtl2	1	5	NA	NA	-0.0014	1.13007
ENSDARG00000029218	MAD_Dr_004_145828	41527	NM_212782.1	NM_212782.1	slc25a12	337675	solute carrier family 25 (mitochondrial carrier, A	NA	NA	NA	ZDB-GENE-031006-11	slc25a12	3	3	NA	NA	-0.0024	1.13538
ENSDARG00000093872	MAD_Dr_004_145837	41532	XR_045105.1 ; Dr.62418 ; OTTDART00000040737	XR_045105.1	NA	100002305	NA	Dr.62418	zgc:174320	zgc:174320	ZDB-GENE-070705-11	si:ch211-102g22.3	1	2	NA	NA	-0.0022	1.0364
ENSDARG00000012763	MAD_Dr_004_145852	41545	NM_173272.1 ; Dr.94425	NM_173272.1	arl13b	286784	ADP-ribosylation factor-like 13b	Dr.94425	arl13b	ADP-ribosylation factor-like 13b	ZDB-GENE-021217-3	arl13b	1	6	NA	NA	0.0066	1.37052
ENSDARG00000028699	MAD_Dr_004_145871	41559	NM_213538.1 ; Dr.830 ; OTTDART00000043887 ; ENSDART00000036172	NM_213538.1	crkl	556443	v-crk sarcoma virus CT10 oncogene homolog (avian)-	Dr.830	crkl	v-crk sarcoma virus CT10 oncogene homolog (avian)-	ZDB-GENE-040426-2951	crkl	1	7	NA	NA	0.0024	1.0163
ENSDARG00000041599	MAD_Dr_004_145890	41568	OTTDART00000015432	NA	NA	431740	NA	NA	NA	NA	ZDB-GENE-040704-34	zgc:91860	1	7	NA	NA	0.0111	1.56539
ENSDARG00000033566	MAD_Dr_004_145907	41581	ENSDART00000043156 ; OTTDART00000022956 ; NM_212806.3	NM_212806.3	cyp17a1	399692	cytochrome P450, family 17, subfamily A, polypepti	NA	NA	NA	ZDB-GENE-040213-2	cyp17a1	1	2	NA	NA	-0.0126	1.72241
ENSDARG00000015167	MAD_Dr_004_145925	41594	OTTDART00000027127	NA	NA	406803	NA	NA	NA	NA	ZDB-GENE-040426-2868	abcd3a	1	1	NA	52	-0.0106	1.1741
ENSDARG00000042900	MAD_Dr_004_145927	41596	OTTDART00000011491	NA	NA	402863	NA	NA	NA	NA	ZDB-GENE-041007-2	gtpbp1l	3	2	NA	NA	-0.0082	1.43025
ENSDARG00000002305	MAD_Dr_004_145953	41617	OTTDART00000033956	NA	NA	492719	NA	NA	NA	NA	ZDB-GENE-041111-294	me3	1	3	NA	NA	-0.0104	1.56908
ENSDARG00000009494	MAD_Dr_004_145999	41648	ENSDART00000020033	NA	NA	100333367	NA	NA	NA	NA	ZDB-GENE-040822-30	xrcc1	1	7	NA	NA	0.0029	1.11677
ENSDARG00000058319	MAD_Dr_004_146003	41651	NM_001103119.1 ; Dr.70092	NM_001103119.1	cep76	564926	centrosomal protein 76	Dr.70092	cep76	centrosomal protein 76	ZDB-GENE-070820-5	cep76	1	8	NA	NA	0.0023	1.0873
ENSDARG00000034893	MAD_Dr_004_146008	41656	NM_131399.1 ; Dr.32291 ; ENSDART00000044677	NM_131399.1	rarab	555364	retinoic acid receptor, alpha b	Dr.32291	rarab	retinoic acid receptor, alpha b	ZDB-GENE-980526-72	rarab	1	8	NA	NA	0.0032	1.08003
ENSDARG00000013351	MAD_Dr_004_146013	41657	OTTDART00000012146	NA	NA	678563	NA	NA	NA	NA	ZDB-GENE-030131-5841	cirbpb	3	7	NA	NA	0.0022	1.11737
ENSDARG00000004297	MAD_Dr_004_146017	41661	ENSDART00000015418	NA	NA	324723	NA	NA	NA	NA	ZDB-GENE-040426-1968	irf2bpl	1	3	NA	NA	-0.0023	1.12757
ENSDARG00000010442	MAD_Dr_004_146030	41671	OTTDART00000024103	NA	NA	393996	NA	NA	NA	NA	ZDB-GENE-040426-1277	rnf11a	1	5	NA	NA	0.0011	1.06416
ENSDARG00000002013	MAD_Dr_004_146036	41675	OTTDART00000011511	NA	NA	446167	NA	NA	NA	NA	ZDB-GENE-040822-32	grb10a	1	5	NA	NA	0.001	1.05938
ENSDARG00000008278	MAD_Dr_004_146040	41679	ENSDART00000002961	NA	NA	402934	NA	NA	NA	NA	ZDB-GENE-040426-1812	rcor2	1	5	NA	NA	0.0011	1.05557
ENSDARG00000071562	MAD_Dr_004_146049	41685	ENSDART00000105889	NA	NA	563853	NA	NA	NA	NA	ZDB-GENE-061103-409	mtus1a	1	1	NA	89	-0.0146	1.4675
ENSDARG00000044588	MAD_Dr_004_146073	41705	ENSDART00000065495	NA	NA	445506	NA	NA	NA	NA	ZDB-GENE-040822-24	emp2	1	8	NA	NA	0.0042	1.25912
ENSDARG00000006609	MAD_Dr_004_146100	41721	ENSDART00000010048	NA	NA	563181	NA	NA	NA	NA	ZDB-GENE-041027-1	map2k2a	1	3	NA	NA	-0.004	1.14919
ENSDARG00000039459	MAD_Dr_004_146103	41723	OTTDART00000034998 ; ENSDART00000057645 ; NM_001128364.1 ; Dr.78099	NM_001128364.1	si:dkey-39n1.2	8388607	si:dkey-39n1.2	Dr.78099	si:dkey-39n1.2	si:dkey-39n1.2	ZDB-GENE-030131-7019	qsox1	1	2	NA	NA	-0.0039	1.11782
ENSDARG00000014386	MAD_Dr_004_146124	41738	ENSDART00000024064	NA	NA	406477	NA	NA	NA	NA	ZDB-GENE-040426-2272	galnt6	1	4	NA	NA	-0.0048	1.30055
ENSDARG00000039430	MAD_Dr_004_146130	41743	OTTDART00000044669	NA	NA	797201	NA	NA	NA	NA	ZDB-GENE-030131-1621	msl2b	1	5	NA	NA	-0.001	1.05855
ENSDARG00000013058	MAD_Dr_004_146133	41745	OTTDART00000023014	NA	NA	393414	NA	NA	NA	NA	ZDB-GENE-040426-1223	ascc2	3	5	NA	NA	0.0004	1.00262
ENSDARG00000044356	MAD_Dr_004_146145	41754	OTTDART00000024493	NA	NA	260407	NA	NA	NA	NA	ZDB-GENE-030819-1	tp63	1	9	79	NA	0.0163	1.49438
ENSDARG00000041887	MAD_Dr_004_146164	41766	Dr.28440	NA	NA	796388	NA	Dr.28440	sf3a1	splicing factor 3a, subunit 1	ZDB-GENE-030616-156	sf3a1	1	5	NA	NA	-0.0012	1.06057
ENSDARG00000079742	MAD_Dr_004_146168	41769	ENSDART00000115255	NA	NA	100149630	NA	NA	NA	NA	ZDB-GENE-100812-1	mcf2l2	2	5	NA	NA	0.0001	1.0973
ENSDARG00000031894	MAD_Dr_004_146178	41776	OTTDART00000024087	NA	NA	30701	NA	NA	NA	NA	ZDB-GENE-990714-26	lef1	1	7	NA	NA	0.0085	1.50837
ENSDARG00000074356	MAD_Dr_004_146180	41778	OTTDART00000034859 ; ENSDART00000113008	NA	NA	556389	NA	NA	NA	NA	ZDB-GENE-070209-286	fxn	1	1	NA	121	-0.0106	1.39115
ENSDARG00000076669	MAD_Dr_004_146192	41786	NM_131139.1	NM_131139.1	fzd7a	30369	frizzled homolog 7a	NA	NA	NA	ZDB-GENE-990415-223	fzd7a	1	6	NA	NA	0.0079	1.30882
ENSDARG00000010721	MAD_Dr_004_146203	41790	OTTDART00000026842	NA	NA	322694	NA	NA	NA	NA	ZDB-GENE-030131-1414	2016-09-06	1	5	NA	NA	-0.0003	1.01273
ENSDARG00000056800	MAD_Dr_004_146206	41793	ENSDART00000079327	NA	NA	566632	NA	NA	NA	NA	ZDB-GENE-060125-1	med12	1	5	NA	NA	0.0005	1.02115
ENSDARG00000040238	MAD_Dr_004_146209	41796	Dr.132622	NA	NA	393487	NA	Dr.132622	im:7141999	im:7141999	ZDB-GENE-040426-1592	pank4	3	4	NA	NA	-0.0087	1.52689
ENSDARG00000038801	MAD_Dr_004_146211	41798	OTTDART00000024606	NA	NA	406274	NA	NA	NA	NA	ZDB-GENE-040426-1935	klhl20	1	1	NA	95	-0.0081	1.22942
ENSDARG00000052167	MAD_Dr_004_146214	41800	ENSDART00000073964	NA	NA	-	NA	NA	NA	NA	ZDB-GENE-030131-5865	shcbp1	1	5	NA	NA	-0.0011	1.00164
ENSDARG00000005651	MAD_Dr_004_146236	41816	OTTDART00000028460 ; ENSDART00000015040	NA	NA	553656	NA	NA	NA	NA	ZDB-GENE-050522-466	hrasb	1	5	NA	NA	-0.0017	1.04378
ENSDARG00000040031	MAD_Dr_004_146240	41819	ENSDART00000058555	NA	NA	325052	NA	NA	NA	NA	ZDB-GENE-030131-3777	tardbp	1	7	NA	NA	0.003	1.13685
ENSDARG00000011196	MAD_Dr_004_146251	41825	NM_212631.1 ; Dr.76083	NM_212631.1	dnajc11	322953	DnaJ (Hsp40) homolog, subfamily C, member 11	Dr.76083	dnajc11	DnaJ (Hsp40) homolog, subfamily C, member 11	ZDB-GENE-030131-1673	dnajc11	1	5	NA	NA	-0.0005	1.00042
ENSDARG00000003109	MAD_Dr_004_146260	41831	OTTDART00000027494	NA	NA	445222	NA	NA	NA	NA	ZDB-GENE-040801-135	rcan1a	3	3	NA	NA	-0.0049	1.21042
ENSDARG00000018121	MAD_Dr_004_146264	41834	ENSDART00000028029	NA	NA	568957	NA	NA	NA	NA	ZDB-GENE-030131-6323	cenpj	1	7	NA	NA	0.0048	1.18947
ENSDARG00000022968	MAD_Dr_004_146268	41837	ENSDART00000104480 ; NM_201301.1 ; ENSDART00000104478	NM_201301.1	fxr1	327220	fragile X mental retardation, autosomal homolog 1	NA	NA	NA	ZDB-GENE-030131-5431	fxr1	1	5	NA	NA	0.0008	1.01716
ENSDARG00000075123	MAD_Dr_004_146269	41838	ENSDART00000114473	NA	NA	100037363	NA	NA	NA	NA	ZDB-GENE-070410-43	zgc:162228	1	1	NA	66	-0.0091	1.21643
ENSDARG00000033446	MAD_Dr_004_146273	41842	XM_001341191.2	XM_001341191.2	NA	-	NA	NA	NA	NA	NA	NA	1	5	NA	NA	0.0017	1.0352
ENSDARG00000021378	MAD_Dr_004_146283	41850	XM_688823.2 ; Dr.80349	XM_688823.2	NA	565544	NA	Dr.80349	phf21a	PHD finger protein 21A	ZDB-GENE-030131-6456	phf21ab	1	8	NA	NA	0.0022	1.17047
ENSDARG00000052966	MAD_Dr_004_146308	41868	ENSDART00000102678 ; Dr.77367 ; OTTDART00000025107	NA	NA	323956	NA	Dr.77367	nmt1a	N-myristoyltransferase 1a	ZDB-GENE-050522-477	nmt1a	1	6	NA	NA	0.0037	1.16473
ENSDARG00000071212	MAD_Dr_004_146310	41870	XM_001922706.1 ; XM_001920379.1 ; Dr.86368	XM_001922706.1	NA	553321	NA	Dr.86368	NA	NA	ZDB-GENE-031010-35	lepre1	1	7	NA	NA	0.0089	1.64298
ENSDARG00000026476	MAD_Dr_004_146312	41871	NM_200182.2 ; Dr.5585 ; OTTDART00000019410 ; ENSDART00000003957	NM_200182.2	tia1l	323447	cytotoxic granule-associated RNA binding protein 1	Dr.5585	tia1l	cytotoxic granule-associated RNA binding protein 1	ZDB-GENE-030131-2167	tia1l	1	5	NA	NA	0.0008	1.01164
ENSDARG00000021140	MAD_Dr_004_146324	41877	OTTDART00000040203	NA	NA	393856	NA	NA	NA	NA	ZDB-GENE-050308-1	pabpc1b	1	7	NA	NA	0.0019	1.37187
ENSDARG00000040730	MAD_Dr_004_146327	41879	OTTDART00000034366	NA	NA	368478	NA	NA	NA	NA	ZDB-GENE-030616-5	wdr75	1	5	NA	NA	0.0015	1.07967
ENSDARG00000025091	MAD_Dr_004_146328	41880	ENSDART00000078893	NA	NA	561589	NA	NA	NA	NA	ZDB-GENE-050803-1	ezrb	1	3	NA	NA	-0.0114	1.69047
ENSDARG00000043304	MAD_Dr_004_146353	41897	OTTDART00000037248	NA	NA	321130	NA	NA	NA	NA	ZDB-GENE-050309-7	nop2	1	7	NA	NA	0.0086	1.46033
ENSDARG00000018476	MAD_Dr_004_146372	41910	OTTDART00000030357	NA	NA	325034	NA	NA	NA	NA	ZDB-GENE-030131-3759	pak2b	1	7	NA	NA	0.0023	1.12924
ENSDARG00000034668	MAD_Dr_004_146374	41912	ENSDART00000039629	NA	NA	57922	NA	NA	NA	NA	ZDB-GENE-000501-2	celf3a	1	5	NA	NA	0.0014	1.07885
ENSDARG00000077342	MAD_Dr_004_146384	41917	Dr.64351	NA	NA	100126012	NA	Dr.64351	zgc:171628	zgc:171628	ZDB-GENE-070928-13	pan3	1	5	NA	NA	0.0017	1.09183
ENSDARG00000003570	MAD_Dr_004_146389	41919	OTTDART00000008734 ; NM_198210.2 ; Dr.76602 ; ENSDART00000004879	NM_198210.2	hsp90b1	386590	heat shock protein 90, beta (grp94), member 1	Dr.76602	hsp90b1	heat shock protein 90, beta (grp94), member 1	ZDB-GENE-031002-1	hsp90b1	1	3	NA	NA	-0.0022	1.04135
ENSDARG00000016968	MAD_Dr_004_146407	41933	XM_694942.3 ; Dr.76604	XM_694942.3	NA	402840	NA	Dr.76604	NA	NA	ZDB-GENE-110307-2	tmem214	1	5	NA	NA	-0.0003	1.0302
ENSDARG00000052994	MAD_Dr_004_146424	41947	ENSDART00000074950	NA	NA	406393	NA	NA	NA	NA	NA	NA	1	3	NA	NA	-0.0049	1.22176
ENSDARG00000078075	MAD_Dr_004_146429	41951	NM_001013542.1 ; Dr.7244	NM_001013542.1	zgc:101577	541415	zgc:101577	Dr.7244	zgc:101577	zgc:101577	ZDB-GENE-050320-117	zgc:101577	1	3	NA	NA	-0.0031	1.17407
ENSDARG00000040779	MAD_Dr_004_146436	41956	ENSDART00000059752	NA	NA	-	NA	NA	NA	NA	ZDB-GENE-090306-4	med16	3	5	NA	NA	0.0006	1.01027
ENSDARG00000002402	MAD_Dr_004_146450	41966	OTTDART00000024408	NA	NA	324323	NA	NA	NA	NA	ZDB-GENE-030131-3043	ercc3	1	5	NA	NA	0.0002	1.03564
ENSDARG00000060991	MAD_Dr_004_146455	41971	ENSDART00000089325	NA	NA	564985	NA	NA	NA	NA	ZDB-GENE-060810-64	mief1	1	3	NA	NA	-0.0053	1.20112
ENSDARG00000096023	MAD_Dr_004_146457	41972	ENSDART00000115347	NA	NA	-	NA	NA	NA	NA	NA	NA	1	4	NA	NA	-0.0073	1.50579
ENSDARG00000000019	MAD_Dr_004_146462	41974	OTTDART00000001382	NA	NA	368425	NA	NA	NA	NA	ZDB-GENE-030616-67	ube2h	1	3	NA	NA	-0.003	1.14561
ENSDARG00000031637	MAD_Dr_004_146479	41983	OTTDART00000044499	NA	NA	8388607	NA	NA	NA	NA	ZDB-GENE-070928-13	pan3	1	5	NA	NA	0.0017	1.15232
ENSDARG00000014373	MAD_Dr_004_146483	41987	ENSDART00000105384	NA	NA	-	NA	NA	NA	NA	ZDB-GENE-990415-272	ddx4	1	5	NA	NA	0.0002	1.07019
ENSDARG00000015224	MAD_Dr_004_146486	41990	ENSDART00000102611 ; ENSDART00000026254	NA	NA	-	NA	NA	NA	NA	ZDB-GENE-030131-8078	cd2ap	1	5	NA	NA	-0.0006	1.00014
ENSDARG00000017809	MAD_Dr_004_146489	41993	OTTDART00000016836	NA	NA	63998	NA	NA	NA	NA	ZDB-GENE-001120-2	stard3	1	5	NA	NA	-0.001	1.01096
ENSDARG00000017338	MAD_Dr_004_146495	41998	OTTDART00000006233	NA	NA	335881	NA	NA	NA	NA	ZDB-GENE-030131-7824	kidins220b	1	9	54	NA	0.0084	1.26982
ENSDARG00000037121	MAD_Dr_004_146500	42003	NM_001014296.1 ; Dr.115160	NM_001014296.1	zgc:110847	791612	zgc:110847	Dr.115160	zgc:110847	zgc:110847	ZDB-GENE-050327-6	mat2ab	1	7	NA	NA	0.0048	1.13166
ENSDARG00000059037	MAD_Dr_004_146512	42009	ENSDART00000040838	NA	NA	768184	NA	NA	NA	NA	ZDB-GENE-061013-333	zgc:154086	1	3	NA	NA	-0.008	1.43872
ENSDARG00000061742	MAD_Dr_004_146540	42029	ENSDART00000088425	NA	NA	-	NA	NA	NA	NA	ZDB-GENE-060503-837	clasrp	1	5	NA	NA	0.0014	1.01123
ENSDARG00000039117	MAD_Dr_004_146551	42038	NM_131400.1	NM_131400.1	tef	30674	thyrotroph embryonic factor	NA	NA	NA	ZDB-GENE-990415-264	tefa	1	5	NA	NA	0.0013	1.07261
ENSDARG00000012682	MAD_Dr_004_146563	42046	OTTDART00000031297	NA	NA	321383	NA	NA	NA	NA	ZDB-GENE-030131-34	pfn2l	1	5	NA	NA	0.0005	1.0106
ENSDARG00000006283	MAD_Dr_004_146564	42047	ENSDART00000028016	NA	NA	394034	NA	NA	NA	NA	ZDB-GENE-040426-718	waslb	1	3	NA	NA	-0.003	1.13207
ENSDARG00000002659	MAD_Dr_004_146568	42051	OTTDART00000026881	NA	NA	334728	NA	NA	NA	NA	ZDB-GENE-040426-2256	mapre1b	1	5	NA	NA	0.0006	1.03038
ENSDARG00000061865	MAD_Dr_004_146578	42059	XM_001922185.1 ; Dr.78216	XM_001922185.1	NA	569118	NA	Dr.78216	ddx10	DEAD (Asp-Glu-Ala-Asp) box polypeptide 10	ZDB-GENE-071022-2	ddx10	1	5	NA	NA	0.0003	1.0262
ENSDARG00000077307	MAD_Dr_004_146581	42060	NM_001110466.1	NM_001110466.1	zgc:162289	563814	zgc:162289	NA	NA	NA	ZDB-GENE-070410-61	tmem201	3	5	NA	NA	0.0017	1.11444
ENSDARG00000019004	MAD_Dr_004_146591	42067	NM_198358.1	NM_198358.1	smarcd1	323115	SWI/SNF related, matrix associated, actin dependen	NA	NA	NA	ZDB-GENE-030131-1835	smarcd1	1	5	NA	NA	-0.0015	1.06588
ENSDARG00000069360	MAD_Dr_004_146599	42072	NM_001004553.1 ; Dr.113699 ; ENSDART00000100869	NM_001004553.1	ppp3r1b	447814	protein phosphatase 3 (formerly 2B), regulatory s1	Dr.113699	ppp3r1b	protein phosphatase 3 (formerly 2B), regulatory s1	ZDB-GENE-040912-18	ppp3r1b	1	7	NA	NA	0.0053	1.34979
ENSDARG00000027316	MAD_Dr_004_146606	42077	ENSDART00000034441	NA	NA	406293	NA	NA	NA	NA	ZDB-GENE-040426-1956	tcp11l2	1	6	NA	NA	0.0018	1.15193
ENSDARG00000075226	MAD_Dr_004_146626	42091	NM_001122700.1 ; Dr.8327 ; XM_001922968.1	NM_001122700.1	NA	559111	NA	Dr.8327	smad4	MAD homolog 4 (Drosophila)	ZDB-GENE-130530-771	zmp:0000000768	1	5	NA	NA	-0.0006	1.14762
ENSDARG00000052536	MAD_Dr_004_146636	42098	OTTDART00000022670	NA	NA	793165	NA	NA	NA	NA	ZDB-GENE-030131-1506	tia1	1	3	NA	NA	-0.0021	1.10113
ENSDARG00000062795	MAD_Dr_004_146665	42120	XM_689787.3	XM_689787.3	NA	566515	NA	NA	NA	NA	ZDB-GENE-050517-10	abcb7	3	4	NA	NA	-0.0064	1.35301
ENSDARG00000076949	MAD_Dr_004_146668	42122	NM_001111233.1	NM_001111233.1	zgc:173837	100000337	zgc:173837	NA	NA	NA	ZDB-GENE-080213-12	zgc:173837	1	5	NA	NA	-0.0006	1.04431
ENSDARG00000005945	MAD_Dr_004_146675	42124	OTTDART00000026599	NA	NA	436946	NA	NA	NA	NA	ZDB-GENE-040718-422	sart1	3	5	NA	NA	0.0011	1.04139
ENSDARG00000039133	MAD_Dr_004_146685	42132	NM_173276.1	NM_173276.1	lamb4	286831	laminin, beta 4	NA	NA	NA	ZDB-GENE-021226-2	lamb4	2	5	NA	NA	0.0006	1.00005
ENSDARG00000012684	MAD_Dr_004_146690	42137	ENSDART00000077664 ; ENSDART00000014257	NA	NA	-	NA	NA	NA	NA	ZDB-GENE-030925-29	atp2b1a	1	7	NA	NA	0.0034	1.09075
ENSDARG00000016794	MAD_Dr_004_146697	42141	OTTDART00000027173	NA	NA	327346	NA	NA	NA	NA	ZDB-GENE-030131-5557	mtmr6	1	2	NA	NA	-0.0051	1.20462
ENSDARG00000056932	MAD_Dr_004_146698	42142	OTTDART00000038148	NA	NA	436994	NA	NA	NA	NA	ZDB-GENE-040718-479	tfip11	1	5	NA	NA	-0.0014	1.07229
ENSDARG00000036345	MAD_Dr_004_146703	42145	OTTDART00000024996	NA	NA	406742	NA	NA	NA	NA	ZDB-GENE-040426-2775	cmtr2	3	5	NA	NA	0.0015	1.0419
ENSDARG00000058679	MAD_Dr_004_146715	42155	OTTDART00000029239	NA	NA	569093	NA	NA	NA	NA	ZDB-GENE-050913-63	zgc:114104	1	5	NA	NA	-0.0017	1.09195
ENSDARG00000008107	MAD_Dr_004_146726	42163	OTTDART00000026959	NA	NA	325084	NA	NA	NA	NA	ZDB-GENE-030131-3809	src	1	2	NA	NA	-0.0071	1.38643
ENSDARG00000036698	MAD_Dr_004_146746	42178	OTTDART00000016798 ; ENSDART00000053300 ; NM_001083075.1 ; Dr.78010	NM_001083075.1	si:dkey-109n11.2	8388607	si:dkey-109n11.2	Dr.78010	si:dkey-109n11.2	si:dkey-109n11.2	ZDB-GENE-060503-896	znf865	1	5	NA	NA	0.0016	1.00377
ENSDARG00000074335	MAD_Dr_004_146749	42180	ENSDART00000111025	NA	NA	334628	NA	NA	NA	NA	ZDB-GENE-030131-6560	boc	1	8	NA	NA	0.0028	1.00638
ENSDARG00000008503	MAD_Dr_004_146765	42188	OTTDART00000023445	NA	NA	378997	NA	NA	NA	NA	ZDB-GENE-031010-41	glcci1	1	2	NA	NA	-0.0087	1.56811
ENSDARG00000013004	MAD_Dr_004_146794	42206	NM_001020751.1 ; ENSDART00000017299	NM_001020751.1	tdg	553789	thymine-DNA glycosylase	NA	NA	NA	ZDB-GENE-050522-44	tdg	1	7	NA	NA	0.0068	1.32937
ENSDARG00000057321	MAD_Dr_004_146828	42230	ENSDART00000079945	NA	NA	564388	NA	NA	NA	NA	ZDB-GENE-050706-68	tut1	1	5	NA	NA	-0.0001	1.01428
ENSDARG00000011000	MAD_Dr_004_146837	42237	NM_212657.1 ; Dr.78440	NM_212657.1	gtf2a1	323974	general transcription factor IIA, 1	Dr.78440	gtf2a1	general transcription factor IIA, 1	ZDB-GENE-030131-2694	gtf2a1	1	4	NA	NA	-0.0132	1.76722
ENSDARG00000078357	MAD_Dr_004_146874	42259	OTTDART00000023357	NA	NA	352910	NA	NA	NA	NA	ZDB-GENE-030404-2	mib1	1	8	NA	NA	0.0052	1.31225
ENSDARG00000056160	MAD_Dr_004_146876	42260	ENSDART00000078596	NA	NA	282676	NA	NA	NA	NA	ZDB-GENE-021206-1	hspd1	1	7	NA	NA	0.0026	1.12796
ENSDARG00000029150	MAD_Dr_004_146915	42287	NM_131310.2 ; Dr.35688 ; ENSDART00000020084	NM_131310.2	hsp90ab1	30573	heat shock protein 90, alpha (cytosolic), class B	Dr.35688	hsp90ab1	heat shock protein 90, alpha (cytosolic), class B	ZDB-GENE-990415-95	hsp90ab1	1	7	NA	NA	0.004	1.23872
ENSDARG00000053225	MAD_Dr_004_146930	42296	ENSDART00000075222	NA	NA	793727	NA	NA	NA	NA	ZDB-GENE-040426-2317	gnl2	1	7	NA	NA	0.003	1.13676
ENSDARG00000033184	MAD_Dr_004_146937	42300	OTTDART00000035676	NA	NA	556042	NA	NA	NA	NA	ZDB-GENE-030131-1007	prkar2aa	1	5	NA	NA	-0.0017	1.13515
ENSDARG00000015460	MAD_Dr_004_146939	42302	OTTDART00000038372	NA	NA	323197	NA	NA	NA	NA	ZDB-GENE-030131-1917	racgap1	2	5	NA	NA	0.0004	1.08643
ENSDARG00000016187	MAD_Dr_004_146957	42314	NM_200599.1 ; Dr.81354	NM_200599.1	cxxc1l	393571	CXXC finger 1, like	Dr.81354	cxxc1l	CXXC finger 1, like	ZDB-GENE-040426-1142	cxxc1a	1	5	NA	NA	-0.0004	1.19538
ENSDARG00000038005	MAD_Dr_004_146967	42320	ENSDART00000055393	NA	NA	406793	NA	NA	NA	NA	ZDB-GENE-040426-2850	med25	1	4	NA	NA	-0.0039	1.19339
ENSDARG00000079103	MAD_Dr_004_146973	42324	NM_001077724.1	NM_001077724.1	zgc:154054	777616	zgc:154054	NA	NA	NA	ZDB-GENE-061103-283	zgc:154054	3	2	NA	NA	-0.0073	1.32333
ENSDARG00000002031	MAD_Dr_004_146984	42332	XM_001920966.1 ; Dr.78322	XM_001920966.1	NA	559853	NA	Dr.78322	si:dkey-75g22.1	si:dkey-75g22.1	ZDB-GENE-070912-576	tox4	1	5	NA	NA	-0.0003	1.01108
ENSDARG00000024654	MAD_Dr_004_147016	42355	NM_001007053.1	NM_001007053.1	pgm3	474321	phosphoglucomutase 3	NA	NA	NA	ZDB-GENE-041024-13	pgm3	1	2	NA	NA	-0.0047	1.24806
ENSDARG00000010411	MAD_Dr_004_147042	42371	ENSDART00000013571	NA	NA	-	NA	NA	NA	NA	ZDB-GENE-040426-2680	epn1	1	5	NA	NA	0.0007	1.0183
ENSDARG00000004280	MAD_Dr_004_147047	42374	ENSDART00000052238	NA	NA	-	NA	NA	NA	NA	ZDB-GENE-030131-6689	seh1l	1	5	NA	NA	-0.001	1.078
ENSDARG00000014587	MAD_Dr_004_147048	42375	NM_001002648.1 ; Dr.32995 ; ENSDART00000025024	NM_001002648.1	slc38a3	436921	solute carrier family 38, member 3	Dr.32995	slc38a3	solute carrier family 38, member 3	ZDB-GENE-040718-395	slc38a5b	1	7	NA	NA	0.0049	1.29914
ENSDARG00000036107	MAD_Dr_004_147058	42383	NM_200087.1	NM_200087.1	txnip	368359	thioredoxin interacting protein	NA	NA	NA	ZDB-GENE-030804-10	txnipa	1	3	NA	NA	-0.002	1.06843
ENSDARG00000040184	MAD_Dr_004_147067	42388	NM_214696.1 ; Dr.75407	NM_214696.1	syncrip	326663	synaptotagmin binding, cytoplasmic RNA interacting	Dr.75407	wu:fb01a11	wu:fb01a11	ZDB-GENE-030131-4862	syncrip	1	5	NA	NA	0.0016	1.10642
ENSDARG00000086425	MAD_Dr_004_147106	42417	OTTDART00000026265	NA	NA	403072	NA	NA	NA	NA	ZDB-GENE-040823-3	prpf3	1	5	NA	NA	-0.0016	1.14205
ENSDARG00000036489	MAD_Dr_004_147108	42419	ENSDART00000099046	NA	NA	569875	NA	NA	NA	NA	ZDB-GENE-050913-28	zgc:112356	1	3	NA	NA	-0.0048	1.16568
ENSDARG00000030440	MAD_Dr_004_147115	42424	Dr.77881 ; OTTDART00000029674	NA	NA	724003	NA	Dr.77881	zgc:136474	zgc:136474	ZDB-GENE-060616-210	rsrp1	1	5	NA	NA	0.0002	1.14509
ENSDARG00000007523	MAD_Dr_004_147118	42425	OTTDART00000017190	NA	NA	325395	NA	NA	NA	NA	ZDB-GENE-030131-4120	kmt2e	3	5	NA	NA	0.0011	1.07693
ENSDARG00000056801	MAD_Dr_004_147125	42432	ENSDART00000110141	NA	NA	100002683	NA	NA	NA	NA	ZDB-GENE-030131-6223	sufu	1	3	NA	NA	-0.0088	1.4556
ENSDARG00000010572	MAD_Dr_004_147148	42452	NM_213257.1 ; Dr.7614 ; ENSDART00000027214	NM_213257.1	slc25a25	406541	solute carrier family 25 (mitochondrial carrier; p	Dr.7614	slc25a25	solute carrier family 25 (mitochondrial carrier; p	ZDB-GENE-040426-2396	slc25a25a	1	4	NA	NA	-0.007	1.401
ENSDARG00000056078	MAD_Dr_004_147160	42460	OTTDART00000027465	NA	NA	406729	NA	NA	NA	NA	ZDB-GENE-040426-2760	rftn2	3	2	NA	NA	-0.0041	1.26982
ENSDARG00000013375	MAD_Dr_004_147171	42467	ENSDART00000017718	NA	NA	378965	NA	NA	NA	NA	ZDB-GENE-031008-3	fem1c	1	3	NA	NA	-0.0053	1.23605
ENSDARG00000055991	MAD_Dr_004_147175	42470	OTTDART00000029791	NA	NA	338290	NA	NA	NA	NA	ZDB-GENE-050522-491	hmbsb	3	2	NA	NA	-0.0083	1.36997
ENSDARG00000009346	MAD_Dr_004_147181	42475	NM_001003484.1 ; Dr.34117	NM_001003484.1	caprin1a	445090	cell cycle associated protein 1a	Dr.34117	caprin1a	cell cycle associated protein 1a	ZDB-GENE-040801-226	caprin1a	1	7	NA	NA	0.0028	1.14413
ENSDARG00000037898	MAD_Dr_004_147185	42477	ENSDART00000055241	NA	NA	449936	NA	NA	NA	NA	ZDB-GENE-041008-196	ppl	3	7	NA	NA	0.0078	1.36356
ENSDARG00000069752	MAD_Dr_004_147188	42480	NM_001034183.1	NM_001034183.1	bag5	569580	BCL2-associated athanogene 5	NA	NA	NA	ZDB-GENE-060929-902	ckba	1	1	NA	131	-0.0175	1.72175
ENSDARG00000095743	MAD_Dr_004_147191	42481	OTTDART00000006212	NA	NA	30603	NA	NA	NA	NA	ZDB-GENE-980526-466	sox11b	1	3	NA	NA	-0.0043	1.22605
ENSDARG00000077288	MAD_Dr_004_147199	42487	ENSDART00000113774	NA	NA	562677	NA	NA	NA	NA	ZDB-GENE-070912-162	si:ch211-188c16.1	1	3	NA	NA	-0.0141	1.9077
ENSDARG00000010601	MAD_Dr_004_147212	42496	OTTDART00000037112	NA	NA	555239	NA	NA	NA	NA	ZDB-GENE-061103-52	mtmr10	3	1	NA	133	-0.0125	1.52989
ENSDARG00000062060	MAD_Dr_004_147213	42497	ENSDART00000103767	NA	NA	-	NA	NA	NA	NA	ZDB-GENE-060503-35	gmeb1	1	5	NA	NA	0.0015	1.09822
ENSDARG00000032493	MAD_Dr_004_147225	42507	NM_213000.1 ; Dr.107123	NM_213000.1	chn1	406273	chimerin (chimaerin) 1	Dr.107123	chn1	chimerin (chimaerin) 1	ZDB-GENE-040426-1934	chn1	1	3	NA	NA	-0.0046	1.24175
ENSDARG00000069533	MAD_Dr_004_147240	42517	NM_199812.1 ; Dr.77648	NM_199812.1	zgc:66472	327494	zgc:66472	Dr.77648	zgc:66472	zgc:66472	ZDB-GENE-030131-5705	zgc:66472	1	3	NA	NA	-0.0028	1.1421
ENSDARG00000038422	MAD_Dr_004_147243	42518	NM_001002419.1	NM_001002419.1	entpd4	436692	ectonucleoside triphosphate diphosphohydrolase 4	NA	NA	NA	ZDB-GENE-040718-116	entpd4	3	1	NA	NA	-0.0082	1.2879
ENSDARG00000007135	MAD_Dr_004_147261	42529	ENSDART00000102100	NA	NA	449540	NA	NA	NA	NA	ZDB-GENE-040927-6	cnot3a	3	5	NA	NA	0.0013	1.01583
ENSDARG00000008188	MAD_Dr_004_147290	42552	ENSDART00000020212 ; OTTDART00000036741	NA	NA	572785	NA	NA	NA	NA	ZDB-GENE-030131-2492	sf1	1	8	NA	NA	0.0019	1.20386
ENSDARG00000079982	MAD_Dr_004_147305	42565	NM_001002588.1 ; Dr.76509	NM_001002588.1	sec63	436861	SEC63-like (S. cerevisiae)	Dr.76509	sec63	SEC63-like (S. cerevisiae)	ZDB-GENE-040718-328	sec63	1	7	NA	NA	0.0018	1.02753
ENSDARG00000018325	MAD_Dr_004_147306	42566	NM_001037431.1 ; Dr.78627	NM_001037431.1	taf5	641491	TAF5 RNA polymerase II, TATA box binding protein (	Dr.78627	taf5	TAF5 RNA polymerase II, TATA box binding protein (	ZDB-GENE-051120-180	taf5	1	5	NA	NA	-0.0005	1.02635
ENSDARG00000045815	MAD_Dr_004_147322	42576	ENSDART00000067339 ; NM_001024813.1 ; Dr.40391	NM_001024813.1	mcm10	553396	minichromosome maintenance complex component 10	Dr.40391	mcm10	minichromosome maintenance complex component 10	ZDB-GENE-041210-42	mcm10	1	7	NA	NA	0.0024	1.03653
ENSDARG00000090986	MAD_Dr_004_147329	42580	XM_001344567.2 ; Dr.82289	XM_001344567.2	NA	-	NA	Dr.82289	NA	NA	NA	NA	1	5	NA	NA	0.0013	1.02419
ENSDARG00000030155	MAD_Dr_004_147330	42581	OTTDART00000035073 ; ENSDART00000039887	NA	NA	406759	NA	NA	NA	NA	ZDB-GENE-040426-2801	ssbp3b	1	5	NA	NA	0.0013	1.05783
ENSDARG00000015091	MAD_Dr_004_147331	42582	ENSDART00000027032	NA	NA	437012	NA	NA	NA	NA	ZDB-GENE-040718-239	hid1b	1	2	NA	NA	-0.007	1.37143
ENSDARG00000029832	MAD_Dr_004_147344	42593	OTTDART00000038573	NA	NA	791185	NA	NA	NA	NA	ZDB-GENE-070112-2182	slc26a1	1	5	NA	NA	-0.001	1.01211
ENSDARG00000038228	MAD_Dr_004_147352	42600	OTTDART00000001994	NA	NA	378437	NA	NA	NA	NA	ZDB-GENE-030428-1	sepw2a	1	5	NA	NA	0.0016	1.10019
ENSDARG00000045516	MAD_Dr_004_147363	42609	OTTDART00000009508	NA	NA	406280	NA	NA	NA	NA	ZDB-GENE-040426-1942	itih2	1	8	NA	NA	0.0071	1.28574
ENSDARG00000061468	MAD_Dr_004_147393	42632	NM_001080196.1 ; Dr.18070	NM_001080196.1	ncaph	570062	non-SMC condensin I complex, subunit H	Dr.18070	ncaph	non-SMC condensin I complex, subunit H	ZDB-GENE-070112-652	ncaph	1	3	NA	NA	-0.0027	1.13842
ENSDARG00000029075	MAD_Dr_004_147428	42655	NM_198816.1 ; Dr.76606 ; ENSDART00000085666	NM_198816.1	pfkfb4l	386663	6-phosphofructo-2-kinase/fructose-2,6-biphosphatas	Dr.76606	pfkfb4l	6-phosphofructo-2-kinase/fructose-2,6-biphosphatas	ZDB-GENE-031031-4	pfkfb4l	1	6	NA	NA	0.0068	1.30908
ENSDARG00000037781	MAD_Dr_004_147442	42663	OTTDART00000038128	NA	NA	436914	NA	NA	NA	NA	ZDB-GENE-040718-388	acss2	1	5	NA	NA	-0.0004	1.01834
ENSDARG00000063466	MAD_Dr_004_147459	42679	ENSDART00000093148	NA	NA	570205	NA	NA	NA	NA	ZDB-GENE-030131-5864	rab43	1	5	NA	NA	0.0007	1.01335
ENSDARG00000036956	MAD_Dr_004_147496	42707	OTTDART00000042737 ; ENSDART00000042944	NA	NA	403066	NA	NA	NA	NA	ZDB-GENE-091116-9	asxl1	1	5	NA	NA	-0.001	1.09031
ENSDARG00000062799	MAD_Dr_004_147501	42711	ENSDART00000091180	NA	NA	-	NA	NA	NA	NA	ZDB-GENE-060421-2756	baiap2a	1	1	NA	NA	-0.0086	1.49943
ENSDARG00000017740	MAD_Dr_004_147508	42715	ENSDART00000021035 ; ENSDART00000111168	NA	NA	-	NA	NA	NA	NA	ZDB-GENE-040718-328	sec63	1	7	NA	NA	0.0022	1.04194
ENSDARG00000020893	MAD_Dr_004_147515	42721	NM_213408.1 ; Dr.75253 ; ENSDART00000103385 ; OTTDART00000024689	NM_213408.1	slc25a22	406717	solute carrier family 25 (mitochondrial carrier: g	Dr.75253	slc25a22	solute carrier family 25 (mitochondrial carrier: g	ZDB-GENE-040426-2745	slc25a22	1	3	NA	NA	-0.0021	1.02092
ENSDARG00000077728	MAD_Dr_004_147526	42729	OTTDART00000037493	NA	NA	570852	NA	NA	NA	NA	ZDB-GENE-030131-2838	supv3l1	1	5	NA	NA	-0.0011	1.08232
ENSDARG00000037739	MAD_Dr_004_147533	42735	OTTDART00000027330	NA	NA	503706	NA	NA	NA	NA	ZDB-GENE-050306-1	zgc:112980	1	3	NA	NA	-0.0019	1.07101
ENSDARG00000006019	MAD_Dr_004_147534	42736	OTTDART00000020678 ; OTTDART00000020679	NA	NA	378713	NA	NA	NA	NA	ZDB-GENE-030909-13	tktb	1	5	NA	NA	-0.0004	1.02677
ENSDARG00000069433	MAD_Dr_004_147539	42739	ENSDART00000089856	NA	NA	565029	NA	NA	NA	NA	ZDB-GENE-030131-7427	tnk1	1	3	NA	NA	-0.0038	1.17576
ENSDARG00000030449	MAD_Dr_004_147541	42741	XM_001331013.2 ; ENSDART00000039597	XM_001331013.2	NA	503502	NA	NA	NA	NA	ZDB-GENE-050208-52	crabp2b	1	8	NA	NA	0.0144	1.81473
ENSDARG00000025421	MAD_Dr_004_147543	42743	NM_001001823.1	NM_001001823.1	zgc:77174	402828	zgc:77174	NA	NA	NA	ZDB-GENE-040426-19	tdrd3	1	5	NA	NA	-0.0002	1.01203
ENSDARG00000055763	MAD_Dr_004_147549	42747	OTTDART00000022245	NA	NA	619264	NA	NA	NA	NA	ZDB-GENE-050913-157	tmem115	1	3	NA	NA	-0.0045	1.32661
ENSDARG00000077984	MAD_Dr_004_147580	42773	XM_001923907.1 ; Dr.84721	XM_001923907.1	NA	100148861	NA	Dr.84721	zgc:174649	zgc:174649	ZDB-GENE-080305-4	zgc:174649	1	3	NA	NA	-0.0027	1.13348
ENSDARG00000017316	MAD_Dr_004_147592	42780	OTTDART00000029438 ; ENSDART00000010286	NA	NA	569580	NA	NA	NA	NA	ZDB-GENE-050913-58	bag5	1	1	NA	140	-0.0145	1.66151
ENSDARG00000031214	MAD_Dr_004_147594	42782	OTTDART00000026016	NA	NA	399661	NA	NA	NA	NA	ZDB-GENE-040121-7	arcn1b	2	3	NA	NA	-0.0064	1.30771
ENSDARG00000056600	MAD_Dr_004_147595	42783	OTTDART00000025746	NA	NA	80939	NA	NA	NA	NA	ZDB-GENE-010323-5	papss2b	3	8	NA	NA	0.0084	1.36417
ENSDARG00000040268	MAD_Dr_004_147604	42790	NM_198366.2 ; Dr.75120	NM_198366.2	eif4a1a	386634	eukaryotic translation initiation factor 4A, isofo	Dr.75120	eif4a1a	eukaryotic translation initiation factor 4A, isofo	ZDB-GENE-031030-2	eif4a1a	1	7	NA	NA	0.0041	1.20258
ENSDARG00000078552	MAD_Dr_004_147616	42797	XM_001332902.2 ; Dr.75375 ; OTTDART00000042168	XM_001332902.2	NA	794613	NA	Dr.75375	si:dkey-221l4.7	si:dkey-221l4.7	ZDB-GENE-030131-9854	grhl3	1	3	NA	NA	-0.0058	1.23881
ENSDARG00000013063	MAD_Dr_004_147622	42802	OTTDART00000025446	NA	NA	442923	NA	NA	NA	NA	ZDB-GENE-040723-3	oxct1a	3	5	NA	NA	-0.0001	1.05822
ENSDARG00000016809	MAD_Dr_004_147623	42803	OTTDART00000041132	NA	NA	445076	NA	NA	NA	NA	ZDB-GENE-040801-208	prkacab	1	3	NA	NA	-0.0026	1.11577
ENSDARG00000024870	MAD_Dr_004_147628	42807	NM_131337.1	NM_131337.1	sox11b	30603	SRY-box containing gene 11b	NA	NA	NA	ZDB-GENE-980526-466	sox11b	1	3	NA	NA	-0.0034	1.16573
ENSDARG00000011876	MAD_Dr_004_147638	42816	OTTDART00000036235	NA	NA	114550	NA	NA	NA	NA	ZDB-GENE-010906-2	ednraa	1	8	NA	NA	0.0152	1.91951
ENSDARG00000003487	MAD_Dr_004_147671	42847	ENSDART00000025782	NA	NA	30172	NA	NA	NA	NA	ZDB-GENE-990415-46	nup93	1	7	NA	NA	0.0028	1.10444
ENSDARG00000013990	MAD_Dr_004_147673	42849	NM_212987.1 ; Dr.79829 ; ENSDART00000016117	NM_212987.1	ube2q2	406260	ubiquitin-conjugating enzyme E2Q family member 2	Dr.79829	ube2q2	ubiquitin-conjugating enzyme E2Q family member 2	ZDB-GENE-040426-1919	ube2q2	1	5	NA	NA	-0.0016	1.04821
ENSDARG00000079220	MAD_Dr_004_147686	42859	XM_001923254.1 ; Dr.27325	XM_001923254.1	NA	100006244	NA	Dr.27325	si:dkey-241l7.1	si:dkey-241l7.1	NA	NA	1	3	NA	NA	-0.0063	1.4407
ENSDARG00000070654	MAD_Dr_004_147710	42874	NM_201156.1 ; Dr.118450	NM_201156.1	pex5	394131	peroxisomal biogenesis factor 5	Dr.118450	pex5	peroxisomal biogenesis factor 5	ZDB-GENE-040426-981	pex5	1	5	NA	NA	-0.0015	1.07041
ENSDARG00000005134	MAD_Dr_004_147720	42880	OTTDART00000036797	NA	NA	322265	NA	NA	NA	NA	ZDB-GENE-030131-984	psmd11b	1	7	NA	NA	0.0034	1.12064
ENSDARG00000018430	MAD_Dr_004_147726	42885	ENSDART00000043815	NA	NA	492362	NA	NA	NA	NA	ZDB-GENE-041114-205	klhl12	1	4	NA	NA	-0.0025	1.12575
ENSDARG00000035147	MAD_Dr_004_147727	42886	OTTDART00000022783	NA	NA	327124	NA	NA	NA	NA	ZDB-GENE-030131-5335	lrwd1	1	5	NA	NA	-0.0008	1.04602
ENSDARG00000018049	MAD_Dr_004_147729	42888	NM_001105277.1 ; Dr.5469 ; ENSDART00000015873	NM_001105277.1	zgc:136773	570994	zgc:136773	Dr.5469	zgc:136773	zgc:136773	ZDB-GENE-070928-1	sf3b2	1	5	NA	NA	0	1.01181
ENSDARG00000015922	MAD_Dr_004_147746	42904	NM_001077729.1 ; Dr.80485 ; ENSDART00000023985	NM_001077729.1	zgc:153952	777621	zgc:153952	Dr.80485	zgc:153952	zgc:153952	ZDB-GENE-061103-427	zgc:153952	1	3	NA	NA	-0.004	1.17983
ENSDARG00000043247	MAD_Dr_004_147754	42910	XM_695766.3 ; Dr.21469	XM_695766.3	NA	553318	NA	Dr.21469	im:7136784	im:7136784	ZDB-GENE-040914-80	gtf3c3	1	7	NA	NA	0.0074	1.38922
ENSDARG00000025605	MAD_Dr_004_147755	42911	NM_213484.1 ; Dr.2359	NM_213484.1	nvl	406805	nuclear VCP-like	Dr.2359	nvl	nuclear VCP-like	ZDB-GENE-040426-2871	nvl	1	5	NA	NA	-0.0002	1.0418
ENSDARG00000011545	MAD_Dr_004_147768	42920	NM_201124.1 ; Dr.132395	NM_201124.1	arrb2b	394099	arrestin, beta 2b	Dr.132395	arrb2b	arrestin, beta 2b	ZDB-GENE-040426-1332	arrb2b	1	8	NA	NA	0.0058	1.26682
ENSDARG00000056886	MAD_Dr_004_147780	42930	OTTDART00000022156	NA	NA	8388607	NA	NA	NA	NA	ZDB-GENE-041210-222	tbccd1	3	5	NA	NA	-0.0002	1.0199
ENSDARG00000041853	MAD_Dr_004_147785	42934	NM_001014370.1 ; Dr.76447 ; OTTDART00000025524 ; ENSDART00000061328	NM_001014370.1	rbm39b	541556	RNA binding motif protein 39b	Dr.76447	rbm39b	RNA binding motif protein 39b	ZDB-GENE-050327-97	rbm39b	1	5	NA	NA	0.0008	1.0726
ENSDARG00000019459	MAD_Dr_004_147786	42935	NM_001004116.1 ; Dr.80294	NM_001004116.1	elf2a	445489	E74-like factor 2a (ets domain transcription facto	Dr.80294	elf2a	E74-like factor 2a (ets domain transcription facto	ZDB-GENE-040822-41	elf2a	1	8	NA	NA	0.0048	1.24891
ENSDARG00000039843	MAD_Dr_004_147798	42945	ENSDART00000058277	NA	NA	393408	NA	NA	NA	NA	ZDB-GENE-040426-1166	znf800b	1	6	NA	NA	0.0046	1.13029
ENSDARG00000063321	MAD_Dr_004_147809	42955	ENSDART00000092416	NA	NA	561568	NA	NA	NA	NA	ZDB-GENE-060503-464	rabl2	1	7	NA	NA	0.0025	1.11098
ENSDARG00000005210	MAD_Dr_004_147810	42956	ENSDART00000102300 ; ENSDART00000011645	NA	NA	323538	NA	NA	NA	NA	ZDB-GENE-030131-2258	coro2a	1	6	NA	NA	0.0023	1.30266
ENSDARG00000054272	MAD_Dr_004_147823	42966	OTTDART00000030539	NA	NA	406341	NA	NA	NA	NA	ZDB-GENE-040426-2020	caprin1b	3	5	NA	NA	0.001	1.09856
ENSDARG00000068177	MAD_Dr_004_147833	42973	OTTDART00000001765	NA	NA	266749	NA	NA	NA	NA	ZDB-GENE-021011-2	pak2a	1	3	NA	NA	-0.0022	1.01506
ENSDARG00000075559	MAD_Dr_004_147849	42985	ENSDART00000109665	NA	NA	368275	NA	NA	NA	NA	ZDB-GENE-030425-4	ppm1g	1	7	NA	NA	0.003	1.14743
ENSDARG00000030161	MAD_Dr_004_147852	42988	NM_001002692.1 ; Dr.486 ; ENSDART00000039827	NM_001002692.1	ppp1r14b	100000577	protein phosphatase 1, regulatory (inhibitor) subu	Dr.486	ppp1r14b	protein phosphatase 1, regulatory (inhibitor) subu	ZDB-GENE-030616-595	ppp1r14bb	1	8	NA	NA	0.0049	1.2305
ENSDARG00000033597	MAD_Dr_004_147858	42991	OTTDART00000026915	NA	NA	321676	NA	NA	NA	NA	ZDB-GENE-030131-395	api5	3	7	NA	NA	0.0021	1.11861
ENSDARG00000073801	MAD_Dr_004_147859	42992	OTTDART00000034935 ; NM_001113612.1 ; Dr.78167 ; ENSDART00000110393	NM_001113612.1	si:dkeyp-104h9.5	568307	si:dkeyp-104h9.5	Dr.78167	si:dkeyp-104h9.5	si:dkeyp-104h9.5	ZDB-GENE-081104-449	si:dkeyp-104h9.5	1	2	NA	NA	-0.0038	1.14482
ENSDARG00000021120	MAD_Dr_004_147860	42993	ENSDART00000025120	NA	NA	335236	NA	NA	NA	NA	ZDB-GENE-030131-7176	ndc1	1	3	NA	NA	-0.0024	1.0748
ENSDARG00000060113	MAD_Dr_004_147862	42995	OTTDART00000039180	NA	NA	571403	NA	NA	NA	NA	ZDB-GENE-061215-52	znf395a	3	3	NA	NA	-0.0066	1.38374
ENSDARG00000032221	MAD_Dr_004_147873	43003	ENSDART00000044235	NA	NA	393643	NA	NA	NA	NA	ZDB-GENE-040426-1131	phactr4b	1	5	NA	NA	0.0011	1.02651
ENSDARG00000018904	MAD_Dr_004_147887	43015	NM_214719.1 ; Dr.104620 ; NM_213053.1 ; ENSDART00000052437 ; ENSDART00000025423	NM_214719.1	cstf3	406326	cleavage stimulation factor, 3` pre-RNA, subunit 3	Dr.104620	cstf3	cleavage stimulation factor, 3` pre-RNA, subunit 3	ZDB-GENE-040426-1997	cstf3	1	5	NA	NA	-0.0009	1.02221
ENSDARG00000031783	MAD_Dr_004_147900	43023	OTTDART00000033152	NA	NA	8388607	NA	NA	NA	NA	ZDB-GENE-070912-197	adcy8	1	5	NA	NA	-0.0011	1.02216
ENSDARG00000074997	MAD_Dr_004_147920	43039	NM_001111159.1 ; Dr.150515 ; ENSDART00000113200	NM_001111159.1	zgc:175222	558831	zgc:175222	Dr.150515	zgc:175222	zgc:175222	ZDB-GENE-030131-4471	zgc:175222	1	7	NA	NA	0.0027	1.16392
ENSDARG00000090130	MAD_Dr_004_147926	43044	XM_684290.3	XM_684290.3	NA	-	NA	NA	NA	NA	NA	NA	1	8	NA	NA	0.0025	1.13957
ENSDARG00000012078	MAD_Dr_004_147930	43047	OTTDART00000025920	NA	NA	170446	NA	NA	NA	NA	ZDB-GENE-020122-1	meis1b	3	9	85	NA	0.0238	1.69016
ENSDARG00000017771	MAD_Dr_004_147935	43050	ENSDART00000075857	NA	NA	796628	NA	NA	NA	NA	NA	NA	3	5	NA	NA	0.0003	1.11249
ENSDARG00000014292	MAD_Dr_004_147939	43053	NM_213073.2	NM_213073.2	med15	406346	mediator complex subunit 15	NA	NA	NA	ZDB-GENE-040426-2032	med15	1	5	NA	NA	0	1.00047
ENSDARG00000028067	MAD_Dr_004_147973	43078	OTTDART00000024250 ; NM_205571.2 ; Dr.78270 ; ENSDART00000030205	NM_205571.2	bnip3l	554650	BCL2/adenovirus E1B interacting protein 3-like	Dr.78270	bnip3l	BCL2/adenovirus E1B interacting protein 3-like	ZDB-GENE-040325-1	bnip3lb	1	4	NA	NA	-0.0019	1.1213
ENSDARG00000077265	MAD_Dr_004_147979	43084	XM_001343271.2 ; OTTDART00000040561 ; NM_001167958.1	XM_001343271.2	NA	100148281	NA	NA	NA	NA	ZDB-GENE-090319-3	wdr89	1	5	NA	NA	0.0011	1.04196
ENSDARG00000090220	MAD_Dr_004_147983	43088	XM_001333085.2 ; XM_001919958.1	XM_001333085.2	NA	-	NA	NA	NA	NA	NA	NA	1	3	NA	NA	-0.0038	1.21826
ENSDARG00000027734	MAD_Dr_004_147984	43089	OTTDART00000006204	NA	NA	436883	NA	NA	NA	NA	ZDB-GENE-040718-354	srsf5b	1	7	NA	NA	0.005	1.2866
ENSDARG00000027046	MAD_Dr_004_147988	43091	ENSDART00000033817	NA	NA	323839	NA	NA	NA	NA	ZDB-GENE-030131-2559	scyl3	1	1	NA	116	-0.012	1.34544
ENSDARG00000035761	MAD_Dr_004_147989	43092	ENSDART00000051890	NA	NA	192333	NA	NA	NA	NA	ZDB-GENE-020419-27	mcm7	1	5	NA	NA	0.0007	1.04859
ENSDARG00000036943	MAD_Dr_004_147994	43097	NM_001037699.1 ; Dr.89191	NM_001037699.1	golph3l	569617	golgi phosphoprotein 3-like	Dr.89191	golph3l	golgi phosphoprotein 3-like	ZDB-GENE-051113-168	golph3l	1	5	NA	NA	0.0016	1.19393
ENSDARG00000061451	MAD_Dr_004_147998	43099	NM_001079967.1 ; Dr.83718	NM_001079967.1	zgc:153456	558048	zgc:153456	Dr.83718	zgc:153456	zgc:153456	ZDB-GENE-061103-451	n4bp2	1	4	NA	NA	-0.0071	1.35281
ENSDARG00000011764	MAD_Dr_004_148007	43103	OTTDART00000009700 ; ENSDART00000017572	NA	NA	334292	NA	NA	NA	NA	ZDB-GENE-030131-6224	asun	1	3	NA	NA	-0.007	1.3301
ENSDARG00000016048	MAD_Dr_004_148039	43123	OTTDART00000016762	NA	NA	436958	NA	NA	NA	NA	ZDB-GENE-040718-436	agpat9	3	7	NA	NA	0.0083	1.29886
ENSDARG00000056966	MAD_Dr_004_148048	43131	ENSDART00000079536	NA	NA	445223	NA	NA	NA	NA	ZDB-GENE-040801-136	nek7	1	3	NA	NA	-0.0051	1.01801
ENSDARG00000010853	MAD_Dr_004_148070	43146	OTTDART00000011002 ; ENSDART00000014602 ; NM_001044756.2 ; Dr.78874	NM_001044756.2	si:dkey-11p23.2	368348	si:dkey-11p23.2	Dr.78874	si:dkey-11p23.2	si:dkey-11p23.2	ZDB-GENE-030729-15	cmtm6	1	5	NA	NA	0.0002	1.06768
ENSDARG00000029501	MAD_Dr_004_148090	43159	OTTDART00000017063 ; ENSDART00000049707 ; NM_001044921.2	NM_001044921.2	si:ch211-39e15.2	560194	si:ch211-39e15.2	NA	NA	NA	ZDB-GENE-060503-796	gsk3aa	1	2	NA	NA	-0.0047	1.18866
ENSDARG00000060112	MAD_Dr_004_148098	43164	ENSDART00000084381	NA	NA	568207	NA	NA	NA	NA	ZDB-GENE-060929-1202	sybu	1	1	NA	103	-0.0153	1.55639
ENSDARG00000030390	MAD_Dr_004_148104	43168	NM_205621.1 ; Dr.83756	NM_205621.1	mtx3	402916	metaxin 3	Dr.83756	mtx3	metaxin 3	ZDB-GENE-021210-3	mtx3	1	8	NA	NA	0.0051	1.24043
ENSDARG00000070603	MAD_Dr_004_148106	43170	Dr.76575	NA	NA	751725	NA	Dr.76575	zgc:153612	zgc:153612	ZDB-GENE-031001-1	hspa12a	2	8	NA	NA	0.0095	1.44312
ENSDARG00000062987	MAD_Dr_004_148112	43173	OTTDART00000038070	NA	NA	562076	NA	NA	NA	NA	ZDB-GENE-060929-688	tyw1	1	3	NA	NA	-0.0065	1.3151
ENSDARG00000038814	MAD_Dr_004_148113	43174	ENSDART00000082301	NA	NA	-	NA	NA	NA	NA	ZDB-GENE-080123-1	myrip	1	8	NA	NA	0.0044	1.10614
ENSDARG00000062157	MAD_Dr_004_148115	43175	ENSDART00000089532	NA	NA	-	NA	NA	NA	NA	NA	NA	1	7	NA	NA	0.0021	1.14445
ENSDARG00000058348	MAD_Dr_004_148120	43179	OTTDART00000027269	NA	NA	406363	NA	NA	NA	NA	ZDB-GENE-040426-2068	scinlb	1	8	NA	NA	0.0085	1.36866
ENSDARG00000078028	MAD_Dr_004_148122	43180	NM_205706.1 ; Dr.78085	NM_205706.1	zgc:76872	403007	zgc:76872	Dr.78085	zgc:76872	zgc:76872	ZDB-GENE-040426-1794	zgc:76872	1	3	NA	NA	-0.0036	1.20647
ENSDARG00000079525	MAD_Dr_004_148126	43183	XM_685166.3 ; Dr.78040	XM_685166.3	NA	-	NA	Dr.78040	slc39a5	solute carrier family 39 (zinc transporter), membe	ZDB-GENE-060608-1	slc39a5	1	6	NA	NA	0.0078	1.56833
ENSDARG00000051914	MAD_Dr_004_148127	43184	NM_001020519.1 ; Dr.80625	NM_001020519.1	slc14a2	326634	solute carrier family 14 (urea transporter), membe	Dr.80625	slc14a2	solute carrier family 14 (urea transporter), membe	ZDB-GENE-030131-4833	slc14a2	1	7	NA	NA	0.0025	1.07093
ENSDARG00000068983	MAD_Dr_004_148134	43186	OTTDART00000023482	NA	NA	557659	NA	NA	NA	NA	ZDB-GENE-040704-39	btbd9	1	5	NA	NA	-0.0009	1.01606
ENSDARG00000004843	MAD_Dr_004_148151	43198	NM_001077564.2	NM_001077564.2	foxp1a	564127	forkhead box P1a	NA	NA	NA	ZDB-GENE-060929-624	foxp1a	1	9	64	NA	0.006	1.15428
ENSDARG00000008030	MAD_Dr_004_148165	43205	NM_213212.1	NM_213212.1	myl9l	406493	myosin, light polypeptide 9, like	NA	NA	NA	ZDB-GENE-040426-2296	myl9b	1	8	NA	NA	0.0072	1.48302
ENSDARG00000079202	MAD_Dr_004_148170	43208	OTTDART00000033028	NA	NA	8388607	NA	NA	NA	NA	ZDB-GENE-031113-6	parp2	3	5	NA	NA	-0.0017	1.06394
ENSDARG00000004866	MAD_Dr_004_148181	43215	OTTDART00000017116 ; ENSDART00000026282 ; NM_001100011.1 ; Dr.79188 ; OTTDART00000017117	NM_001100011.1	fam63a	563470	family with sequence similarity 63, member A	Dr.79188	fam63a	family with sequence similarity 63, member A	ZDB-GENE-070717-2	fam63a	1	3	NA	NA	-0.0027	1.1397
ENSDARG00000014013	MAD_Dr_004_148201	43229	Dr.21958	NA	NA	368360	NA	Dr.21958	lbr	lamin B receptor	ZDB-GENE-030804-11	lbr	1	5	NA	NA	-0.0013	1.03347
ENSDARG00000002632	MAD_Dr_004_148215	43235	NM_181766.2 ; Dr.76267	NM_181766.2	anxa11b	353365	annexin A11b	Dr.76267	anxa11b	annexin A11b	ZDB-GENE-030707-5	anxa11b	1	8	NA	NA	0.0069	1.49195
ENSDARG00000010025	MAD_Dr_004_148218	43238	NM_001025472.1	NM_001025472.1	lsrl	553218	lsr like	NA	NA	NA	ZDB-GENE-050913-73	lsr	1	3	NA	NA	-0.0083	1.32092
ENSDARG00000086515	MAD_Dr_004_148233	43246	OTTDART00000026749 ; ENSDART00000005927	NA	NA	322275	NA	NA	NA	NA	ZDB-GENE-030131-994	rad21a	1	5	NA	NA	0.0006	1.09965
ENSDARG00000070432	MAD_Dr_004_148253	43261	OTTDART00000005550 ; ENSDART00000103333 ; NM_001045119.1 ; Dr.84310	NM_001045119.1	si:ch211-244p18.3	566768	si:ch211-244p18.3	Dr.84310	si:ch211-244p18.3	si:ch211-244p18.3	ZDB-GENE-041014-72	ino80	1	7	NA	NA	0.0062	1.34423
ENSDARG00000036785	MAD_Dr_004_148256	43263	OTTDART00000002165	NA	NA	8388607	NA	NA	NA	NA	NA	NA	1	8	NA	NA	0.0133	1.79881
ENSDARG00000073798	MAD_Dr_004_148261	43268	ENSDART00000112602	NA	NA	558831	NA	NA	NA	NA	ZDB-GENE-030131-4471	zgc:175222	1	7	NA	NA	0.0025	1.14111
ENSDARG00000045601	MAD_Dr_004_148264	43270	NM_001025507.3 ; Dr.48773 ; OTTDART00000008846	NM_001025507.3	si:dkey-180p18.2	560283	si:dkey-180p18.2	Dr.48773	si:dkey-180p18.2	si:dkey-180p18.2	ZDB-GENE-030131-3044	cax1	1	3	NA	NA	-0.0083	1.42326
ENSDARG00000010332	MAD_Dr_004_148273	43276	ENSDART00000024185	NA	NA	406257	NA	NA	NA	NA	ZDB-GENE-040426-1914	zgc:56231	1	1	NA	113	-0.0138	1.44911
ENSDARG00000040725	MAD_Dr_004_148274	43277	ENSDART00000059660	NA	NA	570332	NA	NA	NA	NA	ZDB-GENE-050913-48	zgc:114130	1	3	NA	NA	-0.0063	1.47426
ENSDARG00000059070	MAD_Dr_004_148285	43283	OTTDART00000039030	NA	NA	337230	NA	NA	NA	NA	ZDB-GENE-030131-9174	gars	1	5	NA	NA	-0.001	1.07762
ENSDARG00000016903	MAD_Dr_004_148299	43293	ENSDART00000019750	NA	NA	406372	NA	NA	NA	NA	ZDB-GENE-040426-2082	wdr5	1	5	NA	NA	-0.0011	1.02258
ENSDARG00000037397	MAD_Dr_004_148303	43296	NM_212802.1 ; Dr.75223 ; OTTDART00000026407 ; ENSDART00000106155	NM_212802.1	ssrp1a	386844	structure specific recognition protein 1a	Dr.75223	ssrp1b	structure specific recognition protein 1b	ZDB-GENE-031118-9	ssrp1a	1	5	NA	NA	-0.001	1.04566
ENSDARG00000015890	MAD_Dr_004_148304	43297	XM_001335815.2 ; Dr.120867	XM_001335815.2	NA	114467	NA	Dr.120867	maf	v-maf musculoaponeurotic fibrosarcoma (avian) onco	ZDB-GENE-010605-2	maf	1	6	NA	NA	0.013	1.74672
ENSDARG00000021702	MAD_Dr_004_148315	43304	ENSDART00000030141	NA	NA	406261	NA	NA	NA	NA	ZDB-GENE-040426-1920	pdcd4a	1	7	NA	NA	0.0026	1.13462
ENSDARG00000059629	MAD_Dr_004_148318	43307	ENSDART00000083066	NA	NA	569819	NA	NA	NA	NA	ZDB-GENE-061103-142	asphd2	1	5	NA	NA	0.0015	1.07707
ENSDARG00000040864	MAD_Dr_004_148334	43319	OTTDART00000012566	NA	NA	796378	NA	NA	NA	NA	ZDB-GENE-060503-447	si:dkey-286j15.1	3	6	NA	NA	0.0039	1.26185
ENSDARG00000008461	MAD_Dr_004_148342	43325	ENSDART00000026592	NA	NA	322854	NA	NA	NA	NA	ZDB-GENE-030131-1574	anapc5	3	5	NA	NA	-0.0011	1.17891
ENSDARG00000024964	MAD_Dr_004_148346	43328	XM_678698.3 ; Dr.40469	XM_678698.3	NA	368723	NA	Dr.40469	inadl	InaD-like (Drosophila)	ZDB-GENE-030616-129	inadl	1	3	NA	NA	-0.0047	1.40932
ENSDARG00000045398	MAD_Dr_004_148360	43338	XM_684065.2	XM_684065.2	NA	560667	NA	NA	NA	NA	ZDB-GENE-101115-3	mtrr	3	1	NA	117	-0.0131	1.58683
ENSDARG00000040296	MAD_Dr_004_148367	43343	NM_001001729.1 ; Dr.1058	NM_001001729.1	rap2b	414329	RAP2B, member of RAS oncogene family	Dr.1058	rap2b	RAP2B, member of RAS oncogene family	ZDB-GENE-040426-2818	rap2b	1	5	NA	NA	-0.0003	1.07072
ENSDARG00000014763	MAD_Dr_004_148368	43344	NM_201504.1	NM_201504.1	arf2	399477	ADP-ribosylation factor 2	NA	NA	NA	ZDB-GENE-040122-4	arf2	1	7	NA	NA	0.0029	1.15279
ENSDARG00000006092	MAD_Dr_004_148390	43358	NM_199595.1 ; Dr.94731	NM_199595.1	rad21	322275	RAD21 homolog (S. pombe)	Dr.94731	rad21	RAD21 homolog (S. pombe)	ZDB-GENE-030131-994	rad21a	1	5	NA	NA	0.0004	1.14554
ENSDARG00000073997	MAD_Dr_004_148394	43361	OTTDART00000025253	NA	NA	323679	NA	NA	NA	NA	ZDB-GENE-030131-2399	srpk1a	1	5	NA	NA	-0.0004	1.01431
ENSDARG00000042728	MAD_Dr_004_148397	43363	OTTDART00000025304	NA	NA	324855	NA	NA	NA	NA	ZDB-GENE-030826-13	plaa	3	3	NA	NA	-0.0024	1.07548
ENSDARG00000034768	MAD_Dr_004_148399	43365	OTTDART00000029740	NA	NA	553518	NA	NA	NA	NA	ZDB-GENE-090313-207	phf3	1	5	NA	NA	-0.0002	1.06532
ENSDARG00000053691	MAD_Dr_004_148433	43386	ENSDART00000075759	NA	NA	321575	NA	NA	NA	NA	ZDB-GENE-030131-294	maea	1	4	NA	NA	-0.002	1.10145
ENSDARG00000052480	MAD_Dr_004_148439	43390	OTTDART00000024118 ; ENSDART00000074342	NA	NA	794079	NA	NA	NA	NA	ZDB-GENE-030131-4076	pdcd11	1	7	NA	NA	0.0027	1.18553
ENSDARG00000034534	MAD_Dr_004_148469	43412	OTTDART00000019440 ; ENSDART00000049003	NA	NA	394110	NA	NA	NA	NA	ZDB-GENE-040426-1143	atp6v1aa	1	5	NA	NA	-0.0009	1.13482
ENSDARG00000034211	MAD_Dr_004_148475	43415	OTTDART00000030570	NA	NA	-	NA	NA	NA	NA	ZDB-GENE-050417-341	capn2l	1	7	NA	NA	0.0018	1.00614
ENSDARG00000012577	MAD_Dr_004_148486	43426	ENSDART00000078896	NA	NA	323904	NA	NA	NA	NA	ZDB-GENE-030131-2624	waca	1	5	NA	NA	-0.0003	1.06499
ENSDARG00000053832	MAD_Dr_004_148493	43432	NM_201458.1 ; Dr.75539	NM_201458.1	itm1	266797	integral membrane protein 1	Dr.75539	itm1	integral membrane protein 1	ZDB-GENE-021015-3	stt3a	1	3	NA	NA	-0.0023	1.07301
ENSDARG00000030759	MAD_Dr_004_148495	43434	NM_206888.2 ; Dr.75465	NM_206888.2	melk	30724	maternal embryonic leucine zipper kinase	Dr.75465	melk	maternal embryonic leucine zipper kinase	ZDB-GENE-990603-5	melk	1	7	NA	NA	0.0048	1.3177
ENSDARG00000042128	MAD_Dr_004_148512	43444	ENSDART00000056830	NA	NA	619246	NA	NA	NA	NA	ZDB-GENE-050913-35	pacsin1b	1	7	NA	NA	0.0078	1.39076
ENSDARG00000016496	MAD_Dr_004_148527	43457	Dr.82150	NA	NA	373868	NA	Dr.82150	cdk8	cyclin-dependent kinase 8	ZDB-GENE-030903-2	cdk8	1	5	NA	NA	-0.0002	1.00634
ENSDARG00000040334	MAD_Dr_004_148534	43462	ENSDART00000112201 ; OTTDART00000042931	NA	NA	323329	NA	NA	NA	NA	ZDB-GENE-030131-2049	mat2aa	1	5	NA	NA	-0.0007	1.09602
ENSDARG00000021806	MAD_Dr_004_148542	43469	ENSDART00000035419	NA	NA	333941	NA	NA	NA	NA	ZDB-GENE-030131-5873	zfp36l2	1	5	NA	NA	-0.0005	1.0347
ENSDARG00000057719	MAD_Dr_004_148545	43471	OTTDART00000037453	NA	NA	323665	NA	NA	NA	NA	ZDB-GENE-030131-6505	atl2	3	1	NA	97	-0.0082	1.20256
ENSDARG00000025285	MAD_Dr_004_148548	43473	NM_200916.1 ; Dr.118099	NM_200916.1	panx1	393890	pannexin 1	Dr.118099	panx1	pannexin 1	ZDB-GENE-040426-766	panx1a	1	7	NA	NA	0.0023	1.14349
ENSDARG00000045444	MAD_Dr_004_148557	43479	OTTDART00000026880	NA	NA	58073	NA	NA	NA	NA	ZDB-GENE-000328-3	fzd8a	1	7	NA	NA	0.0059	1.26634
ENSDARG00000019507	MAD_Dr_004_148558	43480	ENSDART00000024316	NA	NA	286747	NA	NA	NA	NA	ZDB-GENE-021209-1	mcm5	1	5	NA	NA	0.0009	1.04912
ENSDARG00000077744	MAD_Dr_004_148569	43491	XM_001340824.2 ; Dr.104819	XM_001340824.2	NA	100007313	NA	Dr.104819	wu:fk48d07	wu:fk48d07	ZDB-GENE-030131-6611	si:ch211-175g6.7	1	7	NA	NA	0.0048	1.20294
ENSDARG00000076116	MAD_Dr_004_148590	43506	ENSDART00000111762	NA	NA	-	NA	NA	NA	NA	ZDB-GENE-030219-132	usp10	1	5	NA	NA	0.0003	1.09059
ENSDARG00000062585	MAD_Dr_004_148603	43515	OTTDART00000027554	NA	NA	678547	NA	NA	NA	NA	ZDB-GENE-060421-6989	brat1	3	2	NA	NA	-0.0018	1.1373
ENSDARG00000021669	MAD_Dr_004_148606	43518	NM_153659.1	NM_153659.1	sec61al1	192298	Sec61 alpha like 1	NA	NA	NA	ZDB-GENE-020418-2	sec61a1	1	5	NA	NA	0.0006	1.05722
ENSDARG00000056623	MAD_Dr_004_148607	43519	NM_001001822.2 ; Dr.150341	NM_001001822.2	ptenb	368415	phosphatase and tensin homolog B (mutated in multi	Dr.150341	ptenb	phosphatase and tensin homolog B (mutated in multi	ZDB-GENE-030616-47	ptenb	1	5	NA	NA	0.0015	1.06292
ENSDARG00000012341	MAD_Dr_004_148612	43523	ENSDART00000007732	NA	NA	445107	NA	NA	NA	NA	ZDB-GENE-010724-2	capn9	1	7	NA	NA	0.0045	1.28151
ENSDARG00000008859	MAD_Dr_004_148628	43534	OTTDART00000020588	NA	NA	335888	NA	NA	NA	NA	ZDB-GENE-030131-7831	mylipa	1	3	NA	NA	-0.0023	1.12721
ENSDARG00000042989	MAD_Dr_004_148634	43540	ENSDART00000063121	NA	NA	100006898	NA	NA	NA	NA	NA	NA	1	5	NA	NA	0.0003	1.0189
ENSDARG00000036451	MAD_Dr_004_148635	43541	ENSDART00000074338 ; ENSDART00000074004	NA	NA	100334339	NA	NA	NA	NA	ZDB-GENE-030131-6192	mgrn1a	1	5	NA	NA	0.0003	1.11005
ENSDARG00000015851	MAD_Dr_004_148639	43543	NM_001172570.1	NM_001172570.1	pnn	407733	pinin, desmosome associated protein	NA	NA	NA	ZDB-GENE-060519-3	pnn	1	5	NA	NA	0.0017	1.02575
ENSDARG00000068602	MAD_Dr_004_148649	43552	OTTDART00000035664 ; ENSDART00000099283 ; NM_001123326.1 ; Dr.82327	NM_001123326.1	zgc:153958	571036	zgc:153958	Dr.82327	zgc:153958	zgc:153958	ZDB-GENE-061103-415	dalrd3	1	4	NA	NA	-0.0089	1.48906
ENSDARG00000018383	MAD_Dr_004_148650	43553	ENSDART00000002633 ; NM_130943.2 ; Dr.81280	NM_130943.2	frzb	30119	frizzled-related protein	Dr.81280	frzb	frizzled-related protein	ZDB-GENE-990715-1	frzb	1	8	NA	NA	0.0113	1.63501
ENSDARG00000042697	MAD_Dr_004_148669	43563	OTTDART00000042827	NA	NA	387260	NA	NA	NA	NA	ZDB-GENE-031126-1	scarb1	3	5	NA	NA	0.0016	1.04469
ENSDARG00000025218	MAD_Dr_004_148674	43566	ENSDART00000058337	NA	NA	565267	NA	NA	NA	NA	ZDB-GENE-050411-72	myo5ab	1	2	NA	NA	-0.0114	1.7491
ENSDARG00000094645	MAD_Dr_004_148714	43591	OTTDART00000039543	NA	NA	-	NA	NA	NA	NA	ZDB-GENE-081104-504	si:ch211-207e7.1	1	6	NA	NA	0.0039	1.15049
ENSDARG00000044431	MAD_Dr_004_148716	43593	ENSDART00000065256	NA	NA	406773	NA	NA	NA	NA	ZDB-GENE-040426-2822	ppig	1	5	NA	NA	0.0001	1.00759
ENSDARG00000034313	MAD_Dr_004_148719	43596	ENSDART00000102096	NA	NA	541536	NA	NA	NA	NA	ZDB-GENE-050327-75	ppp5c	1	5	NA	NA	0.0003	1.02141
ENSDARG00000058943	MAD_Dr_004_148732	43606	ENSDART00000081915	NA	NA	541520	NA	NA	NA	NA	ZDB-GENE-050327-55	cdcp1a	2	7	NA	NA	0.0039	1.20523
ENSDARG00000013719	MAD_Dr_004_148735	43608	NM_001020625.1 ; Dr.75383 ; OTTDART00000028980 ; ENSDART00000022279	NM_001020625.1	zgc:110687	553652	zgc:110687	Dr.75383	zgc:110687	zgc:110687	ZDB-GENE-050522-493	gtse1	1	8	NA	NA	0.0023	1.0817
ENSDARG00000018174	MAD_Dr_004_148761	43625	OTTDART00000025554	NA	NA	336421	NA	NA	NA	NA	ZDB-GENE-030131-8365	gnai2a	1	5	NA	NA	0.0012	1.03802
ENSDARG00000010266	MAD_Dr_004_148763	43626	ENSDART00000010140	NA	NA	30967	NA	NA	NA	NA	ZDB-GENE-000308-1	igf2bp3	1	5	NA	NA	-0.0001	1.05461
ENSDARG00000014793	MAD_Dr_004_148764	43627	ENSDART00000012717	NA	NA	447839	NA	NA	NA	NA	ZDB-GENE-030131-2069	ehd1b	1	2	NA	NA	-0.0052	1.22407
ENSDARG00000079717	MAD_Dr_004_148788	43649	ENSDART00000114435	NA	NA	334496	NA	NA	NA	NA	ZDB-GENE-030131-6428	zgc:56148	1	2	NA	NA	-0.0046	1.57241
ENSDARG00000045127	MAD_Dr_004_148797	43658	ENSDART00000066363	NA	NA	100002393	NA	NA	NA	NA	ZDB-GENE-091027-2	zgc:175066	1	4	NA	NA	-0.0025	1.14557
ENSDARG00000075849	MAD_Dr_004_148803	43664	ENSDART00000112009	NA	NA	-	NA	NA	NA	NA	ZDB-GENE-130625-2	prr12b	3	5	NA	NA	0.0006	1.01229
ENSDARG00000002082	MAD_Dr_004_148817	43671	ENSDART00000008297 ; ENSDART00000056551	NA	NA	30502	NA	NA	NA	NA	ZDB-GENE-990415-27	csnk2a1	1	7	NA	NA	0.0024	1.11607
ENSDARG00000074967	MAD_Dr_004_148841	43690	OTTDART00000038235 ; NM_001089384.2 ; Dr.26776 ; ENSDART00000109482	NM_001089384.2	zgc:162698	560165	zgc:162698	Dr.26776	zgc:162698	zgc:162698	ZDB-GENE-041111-185	zgc:162698	1	4	NA	NA	-0.0035	1.21647
ENSDARG00000053716	MAD_Dr_004_148852	43697	OTTDART00000022348 ; ENSDART00000097686 ; NM_001077271.1 ; Dr.75463	NM_001077271.1	zgc:153990	81589	zgc:153990	Dr.75463	zgc:153990	zgc:153990	ZDB-GENE-010328-10	cldnj	1	3	NA	NA	-0.0031	1.12856
ENSDARG00000010316	MAD_Dr_004_148877	43714	Dr.20108	NA	NA	394188	NA	Dr.20108	qars	glutaminyl-tRNA synthetase	ZDB-GENE-040426-1011	qars	1	7	NA	NA	0.0023	1.06346
ENSDARG00000033231	MAD_Dr_004_148881	43716	OTTDART00000027631	NA	NA	564982	NA	NA	NA	NA	ZDB-GENE-050913-141	mcm6l	1	3	NA	NA	-0.0028	1.44134
ENSDARG00000007271	MAD_Dr_004_148884	43719	OTTDART00000027159	NA	NA	327167	NA	NA	NA	NA	ZDB-GENE-030131-5378	mynn	2	5	NA	NA	0.0007	1.05903
ENSDARG00000042080	MAD_Dr_004_148887	43722	OTTDART00000001846	NA	NA	368864	NA	NA	NA	NA	ZDB-GENE-030616-420	prpf39	1	7	NA	NA	0.005	1.28515
ENSDARG00000003655	MAD_Dr_004_148888	43723	ENSDART00000027345	NA	NA	406646	NA	NA	NA	NA	ZDB-GENE-040426-2651	tmem59l	3	2	NA	NA	-0.0032	1.12757
ENSDARG00000012625	MAD_Dr_004_148891	43725	NM_001077179.1 ; Dr.77039	NM_001077179.1	zgc:153329	570761	zgc:153329	Dr.77039	zgc:153329	zgc:153329	ZDB-GENE-060929-160	prkag2a	1	5	NA	NA	0.0009	1.0184
ENSDARG00000025577	MAD_Dr_004_148898	43730	OTTDART00000028814	NA	NA	326023	NA	NA	NA	NA	ZDB-GENE-030131-4748	zgc:66447	1	6	NA	NA	0.0043	1.23337
ENSDARG00000025824	MAD_Dr_004_148914	43739	OTTDART00000008527	NA	NA	436938	NA	NA	NA	NA	ZDB-GENE-040718-413	dmtf1	1	5	NA	NA	-0.0003	1.01697
ENSDARG00000074702	MAD_Dr_004_148940	43758	ENSDART00000111852	NA	NA	100334755	NA	NA	NA	NA	NA	NA	1	2	NA	NA	-0.0038	1.16613
ENSDARG00000003167	MAD_Dr_004_148970	43780	NM_199877.2 ; Dr.7298 ; ENSDART00000012743	NM_199877.2	mlst8	792689	MTOR associated protein, LST8 homolog (S. cerevisi	Dr.7298	mlst8	MTOR associated protein, LST8 homolog (S. cerevisi	ZDB-GENE-030131-6176	mlst8	1	3	NA	NA	-0.0039	1.13079
ENSDARG00000027612	MAD_Dr_004_148976	43782	OTTDART00000018781	NA	NA	678617	NA	NA	NA	NA	ZDB-GENE-050629-1	gatad1	3	5	NA	NA	0.0017	1.10113
ENSDARG00000044809	MAD_Dr_004_149020	43816	NM_213437.1 ; Dr.81920	NM_213437.1	fpgs	406746	folylpolyglutamate synthase	Dr.81920	fpgs	folylpolyglutamate synthase	ZDB-GENE-040426-2781	fpgs	1	1	NA	107	-0.0089	1.3094
ENSDARG00000070448	MAD_Dr_004_149036	43825	ENSDART00000066638 ; ENSDART00000103412	NA	NA	560761	NA	NA	NA	NA	ZDB-GENE-060929-1198	grk4	1	8	NA	NA	0.006	1.29206
ENSDARG00000016526	MAD_Dr_004_149041	43829	NM_131211.1 ; Dr.77524	NM_131211.1	gata3	30458	GATA-binding protein 3	Dr.77524	gata3	GATA-binding protein 3	ZDB-GENE-990415-82	gata3	1	3	NA	NA	-0.0019	1.0903
ENSDARG00000011934	MAD_Dr_004_149049	43834	ENSDART00000082501 ; ENSDART00000025962	NA	NA	406831	NA	NA	NA	NA	ZDB-GENE-040426-2910	gyg1a	1	1	NA	113	-0.0148	1.51992
ENSDARG00000060849	MAD_Dr_004_149078	43855	XM_686117.3 ; Dr.80706	XM_686117.3	NA	562742	NA	Dr.80706	dlgap4	discs, large (Drosophila) homolog-associated prote	ZDB-GENE-080219-51	dlgap4a	1	5	NA	NA	-0.0001	1.03518
ENSDARG00000076317	MAD_Dr_004_149079	43856	NM_001044343.1 ; Dr.75149 ; ENSDART00000085764 ; OTTDART00000026954 ; ENSDART00000085811	NM_001044343.1	plod3	556077	procollagen-lysine, 2-oxoglutarate 5-dioxygenase 3	Dr.75149	plod1b	procollagen-lysine 1, 2-oxoglutarate 5-dioxygenase	ZDB-GENE-021031-4	plod3	1	5	NA	NA	0.0017	1.00624
ENSDARG00000051953	MAD_Dr_004_149088	43863	ENSDART00000073671	NA	NA	492769	NA	NA	NA	NA	ZDB-GENE-041114-114	ythdc1	1	7	NA	NA	0.0019	1.07207
ENSDARG00000043334	MAD_Dr_004_149091	43865	NM_199985.2 ; ENSDART00000063613	NM_199985.2	ccdc6a	335905	coiled-coil domain containing 6a	NA	NA	NA	ZDB-GENE-030131-7848	ccdc6a	1	3	NA	NA	-0.003	1.18672
ENSDARG00000077748	MAD_Dr_004_149093	43867	XM_001336210.2 ; Dr.7925	XM_001336210.2	NA	100000786	NA	Dr.7925	wu:fc27c12	wu:fc27c12	ZDB-GENE-030131-3108	slc35e2b	1	7	NA	NA	0.0033	1.14619
ENSDARG00000063627	MAD_Dr_004_149118	43884	OTTDART00000020399	NA	NA	777627	NA	NA	NA	NA	ZDB-GENE-030219-109	bop1	1	5	NA	NA	-0.0001	1.01408
ENSDARG00000078574	MAD_Dr_004_149136	43897	ENSDART00000110670	NA	NA	100007636	NA	NA	NA	NA	ZDB-GENE-030131-6462	si:dkey-21c19.3	1	5	NA	NA	-0.0014	1.10294
ENSDARG00000078638	MAD_Dr_004_149140	43900	OTTDART00000044388 ; XM_001922822.1 ; ENSDART00000106248	XM_001922822.1	NA	561590	NA	NA	NA	NA	ZDB-GENE-071004-30	zgc:171750	1	5	NA	NA	-0.0009	1.0028
ENSDARG00000092660	MAD_Dr_004_149146	43905	OTTDART00000036457	NA	NA	558396	NA	NA	NA	NA	ZDB-GENE-080204-68	cyp27c1	3	7	NA	NA	0.0055	1.28511
ENSDARG00000036893	MAD_Dr_004_149150	43909	ENSDART00000102535	NA	NA	561287	NA	NA	NA	NA	ZDB-GENE-030131-9634	f13a1b	1	7	NA	NA	0.002	1.20788
ENSDARG00000002487	MAD_Dr_004_149174	43927	OTTDART00000036701	NA	NA	321289	NA	NA	NA	NA	ZDB-GENE-030131-9878	noc3l	3	7	NA	NA	0.006	1.41104
ENSDARG00000071872	MAD_Dr_004_149187	43937	OTTDART00000038466 ; ENSDART00000106658	NA	NA	777734	NA	NA	NA	NA	ZDB-GENE-061110-106	zdhhc15b	1	7	NA	NA	0.0032	1.13828
ENSDARG00000057249	MAD_Dr_004_149192	43942	ENSDART00000105768 ; ENSDART00000079863	NA	NA	-	NA	NA	NA	NA	ZDB-GENE-050522-301	zmynd11	1	2	NA	NA	-0.0058	1.3106
ENSDARG00000031001	MAD_Dr_004_149201	43949	Dr.85704	NA	NA	791981	NA	Dr.85704	zgc:110579	zgc:110579	ZDB-GENE-050522-515	rrnad1	1	2	NA	NA	-0.0031	1.09093
ENSDARG00000042489	MAD_Dr_004_149204	43952	OTTDART00000028549	NA	NA	406354	NA	NA	NA	NA	ZDB-GENE-040426-2045	prkrira	3	3	NA	NA	-0.0035	1.12258
ENSDARG00000052866	MAD_Dr_004_149205	43953	NM_131018.1 ; Dr.75813 ; ENSDART00000108680 ; ENSDART00000074777	NM_131018.1	htt	30214	huntingtin	Dr.75813	htt	huntingtin	ZDB-GENE-990415-131	htt	1	4	NA	NA	-0.0056	1.42484
ENSDARG00000068261	MAD_Dr_004_149206	43954	ENSDART00000098627	NA	NA	768180	NA	NA	NA	NA	ZDB-GENE-061013-657	pros1	1	5	NA	NA	-0.0006	1.08386
ENSDARG00000003680	MAD_Dr_004_149217	43962	OTTDART00000017752	NA	NA	767809	NA	NA	NA	NA	ZDB-GENE-060929-164	runx1t1	3	5	NA	NA	0.0002	1.10835
ENSDARG00000038870	MAD_Dr_004_149218	43963	OTTDART00000029377	NA	NA	492495	NA	NA	NA	NA	ZDB-GENE-041114-62	slu7	2	5	NA	NA	-0.0016	1.07501
ENSDARG00000061532	MAD_Dr_004_149227	43971	NM_001080672.1	NM_001080672.1	zgc:158624	791190	zgc:158624	NA	NA	NA	ZDB-GENE-070112-2382	zgc:158624	3	1	NA	118	-0.0138	1.70255
ENSDARG00000069966	MAD_Dr_004_149237	43978	ENSDART00000102257	NA	NA	553602	NA	NA	NA	NA	ZDB-GENE-050522-330	alox5b.3	1	5	NA	NA	0.001	1.13302
ENSDARG00000070261	MAD_Dr_004_149250	43989	OTTDART00000027880	NA	NA	550515	NA	NA	NA	NA	ZDB-GENE-050417-354	crlf3	1	3	NA	NA	-0.0059	1.20036
ENSDARG00000054864	MAD_Dr_004_149270	44003	OTTDART00000023553	NA	NA	796801	NA	NA	NA	NA	ZDB-GENE-061009-28	aplp2	1	5	NA	NA	-0.0005	1.01325
ENSDARG00000086538	MAD_Dr_004_149281	44010	NM_001014346.1 ; Dr.4994 ; ENSDART00000114832 ; ENSDART00000031127	NM_001014346.1	snx4	323203	sorting nexin 4	Dr.4994	snx4	sorting nexin 4	ZDB-GENE-140106-181	zmp:0000001221	1	5	NA	NA	-0.0013	1.05459
ENSDARG00000040266	MAD_Dr_004_149294	44015	ENSDART00000058910 ; XM_001918779.1 ; Dr.150617	XM_001918779.1	NA	64812	NA	Dr.150617	NA	NA	ZDB-GENE-010111-1	sox19b	1	4	NA	NA	-0.0038	1.19745
ENSDARG00000042520	MAD_Dr_004_149295	44016	ENSDART00000062349	NA	NA	-	NA	NA	NA	NA	NA	NA	1	7	NA	NA	0.0046	1.24302
ENSDARG00000057286	MAD_Dr_004_149312	44028	OTTDART00000015105	NA	NA	562490	NA	NA	NA	NA	ZDB-GENE-030131-3587	swap70b	3	3	NA	NA	-0.0021	1.12211
ENSDARG00000039187	MAD_Dr_004_149324	44036	OTTDART00000001897 ; OTTDART00000001896	NA	NA	368449	NA	NA	NA	NA	ZDB-GENE-030616-450	epb41l5	1	4	NA	NA	-0.0126	1.7427
ENSDARG00000013784	MAD_Dr_004_149329	44040	ENSDART00000020259	NA	NA	402971	NA	NA	NA	NA	ZDB-GENE-040426-1799	zgc:77158	1	7	NA	NA	0.0032	1.05861
ENSDARG00000026540	MAD_Dr_004_149330	44041	ENSDART00000035693 ; NM_001115140.1	NM_001115140.1	ppp4r2a	326723	protein phosphatase 4, regulatory subunit 2a	NA	NA	NA	ZDB-GENE-030131-4922	ppp4r2a	1	3	NA	NA	-0.0082	1.39499
ENSDARG00000056005	MAD_Dr_004_149333	44043	ENSDART00000101054	NA	NA	559928	NA	NA	NA	NA	ZDB-GENE-030131-8019	dnajc18	1	1	NA	60	-0.0069	1.11872
ENSDARG00000069175	MAD_Dr_004_149335	44045	NM_200906.1	NM_200906.1	vps4b	393880	vacuolar protein sorting 4b (yeast)	NA	NA	NA	ZDB-GENE-040426-1235	vps4b	1	5	NA	NA	-0.0014	1.08455
ENSDARG00000016253	MAD_Dr_004_149343	44049	ENSDART00000027587	NA	NA	492355	NA	NA	NA	NA	ZDB-GENE-041114-195	ralab	1	4	NA	NA	-0.0035	1.15944
ENSDARG00000068567	MAD_Dr_004_149347	44053	ENSDART00000099204	NA	NA	30269	NA	NA	NA	NA	ZDB-GENE-980526-166	shha	1	8	NA	NA	0.0168	1.73316
ENSDARG00000005456	MAD_Dr_004_149374	44072	OTTDART00000036919	NA	NA	406291	NA	NA	NA	NA	ZDB-GENE-040426-1954	katnb1	1	9	109	NA	0.004	1.0884
ENSDARG00000074796	MAD_Dr_004_149375	44073	ENSDART00000065643	NA	NA	799015	NA	NA	NA	NA	ZDB-GENE-091020-13	dbf4	1	6	NA	NA	0.0021	1.1215
ENSDARG00000063349	MAD_Dr_004_149388	44083	NM_001089514.1	NM_001089514.1	yme1l1	557907	YME1-like 1 (S. cerevisiae)	NA	NA	NA	ZDB-GENE-070410-25	yme1l1b	3	3	NA	NA	-0.0023	1.08223
ENSDARG00000041896	MAD_Dr_004_149390	44085	ENSDART00000061393	NA	NA	322863	NA	NA	NA	NA	ZDB-GENE-030131-1583	dnajc5ga	1	4	NA	NA	-0.0072	1.38627
ENSDARG00000073721	MAD_Dr_004_149408	44099	ENSDART00000113101	NA	NA	-	NA	NA	NA	NA	NA	NA	1	2	NA	NA	-0.0031	1.16441
ENSDARG00000037238	MAD_Dr_004_149415	44104	OTTDART00000020013 ; ENSDART00000054175	NA	NA	30641	NA	NA	NA	NA	ZDB-GENE-990603-9	smad5	1	3	NA	NA	-0.0049	1.25268
ENSDARG00000069342	MAD_Dr_004_149469	44138	ENSDART00000100819	NA	NA	768186	NA	NA	NA	NA	ZDB-GENE-061013-418	zgc:153115	1	5	NA	NA	0.0009	1.0564
ENSDARG00000020607	MAD_Dr_004_149471	44139	NM_213505.1 ; Dr.80620	NM_213505.1	pob	406826	partial optokinetic response b	Dr.80620	pob	partial optokinetic response b	ZDB-GENE-040426-2904	emc3	1	2	NA	NA	-0.005	1.16027
ENSDARG00000006693	MAD_Dr_004_149477	44144	OTTDART00000038102 ; XM_686403.2	XM_686403.2	NA	777630	NA	NA	NA	NA	ZDB-GENE-061103-631	tmprss4a	1	3	NA	NA	-0.0046	1.03452
ENSDARG00000021408	MAD_Dr_004_149515	44176	OTTDART00000038589	NA	NA	566063	NA	NA	NA	NA	ZDB-GENE-060810-142	kdelc2	3	7	NA	NA	0.0031	1.10316
ENSDARG00000006395	MAD_Dr_004_149516	44177	ENSDART00000027836	NA	NA	-	NA	NA	NA	NA	ZDB-GENE-030131-5547	rbm25	1	2	NA	NA	-0.002	1.01522
ENSDARG00000030020	MAD_Dr_004_149523	44182	NM_199835.1 ; Dr.1483	NM_199835.1	agfg1a	327597	ArfGAP with FG repeats 1a	Dr.1483	agfg1a	ArfGAP with FG repeats 1a	ZDB-GENE-030131-5808	agfg1a	1	7	NA	NA	0.0035	1.17259
ENSDARG00000041587	MAD_Dr_004_149526	44184	Dr.75899	NA	NA	327060	NA	Dr.75899	wee1	WEE1 homolog (S. pombe)	ZDB-GENE-030131-5268	wee1	1	3	NA	NA	-0.0024	1.1172
ENSDARG00000027649	MAD_Dr_004_149549	44201	Dr.77231	NA	NA	324554	NA	Dr.77231	cpsf3	cleavage and polyadenylation specific factor 3	ZDB-GENE-030131-3275	cpsf3	1	5	NA	NA	0.0004	1.02629
ENSDARG00000032862	MAD_Dr_004_149554	44204	NM_001114442.1	NM_001114442.1	zgc:175099	570913	zgc:175099	NA	NA	NA	ZDB-GENE-080305-10	ugt5g1	1	2	NA	NA	-0.0066	1.24778
ENSDARG00000008310	MAD_Dr_004_149557	44207	OTTDART00000024653	NA	NA	322041	NA	NA	NA	NA	ZDB-GENE-030131-760	ip6k2	1	7	NA	NA	0.0029	1.25222
ENSDARG00000053183	MAD_Dr_004_149577	44222	NM_001123045.1 ; Dr.151424	NM_001123045.1	zgc:158284	324950	zgc:158284	Dr.151424	zgc:158284	zgc:158284	ZDB-GENE-030131-3673	tspan17	1	5	NA	NA	-0.0011	1.1451
ENSDARG00000039429	MAD_Dr_004_149579	44224	ENSDART00000057605	NA	NA	368220	NA	NA	NA	NA	ZDB-GENE-030425-3	adka	1	5	NA	NA	0.0003	1.07279
ENSDARG00000003311	MAD_Dr_004_149584	44228	NM_001080606.1 ; Dr.148521 ; OTTDART00000037613 ; ENSDART00000079211	NM_001080606.1	zgc:158667	570866	zgc:158667	Dr.148521	zgc:158667	zgc:158667	ZDB-GENE-070112-1952	pank2	1	8	NA	NA	0.0027	1.16606
ENSDARG00000060987	MAD_Dr_004_149590	44232	OTTDART00000038757	NA	NA	777745	NA	NA	NA	NA	ZDB-GENE-061110-34	zgc:154077	1	2	NA	NA	-0.0077	1.27472
ENSDARG00000011611	MAD_Dr_004_149609	44246	OTTDART00000009696 ; ENSDART00000010420	NA	NA	406681	NA	NA	NA	NA	ZDB-GENE-040426-2695	actr1	1	3	NA	NA	-0.0018	1.06746
ENSDARG00000007329	MAD_Dr_004_149613	44250	ENSDART00000007090	NA	NA	30264	NA	NA	NA	NA	ZDB-GENE-990615-5	tbx16	1	3	NA	NA	-0.0051	1.22637
ENSDARG00000044545	MAD_Dr_004_149618	44253	NM_205654.1 ; Dr.6046	NM_205654.1	zgc:77262	402952	zgc:77262	Dr.6046	zgc:77262	zgc:77262	ZDB-GENE-040426-1811	zgc:77262	1	7	NA	NA	0.0048	1.25525
ENSDARG00000005451	MAD_Dr_004_149636	44264	Dr.76597	NA	NA	323765	NA	Dr.76597	gdi2	GDP dissociation inhibitor 2	ZDB-GENE-030131-2485	gdi2	1	5	NA	NA	0.0004	1.02815
ENSDARG00000005315	MAD_Dr_004_149643	44267	ENSDART00000018448 ; NM_131613.1	NM_131613.1	celf1	58137	cugbp, Elav-like family member 1	NA	NA	NA	ZDB-GENE-000501-1	celf1	1	7	NA	NA	0.0024	1.06076
ENSDARG00000005832	MAD_Dr_004_149644	44268	ENSDART00000027796	NA	NA	-	NA	NA	NA	NA	ZDB-GENE-081104-256	anapc2	1	5	NA	NA	0.0006	1.01197
ENSDARG00000043643	MAD_Dr_004_149647	44271	NM_131250.2 ; Dr.30626	NM_131250.2	otx1b	30500	orthodenticle homolog 1b	Dr.30626	otx1b	orthodenticle homolog 1b	ZDB-GENE-091006-4	ehbp1	1	6	NA	NA	0.0106	1.46748
ENSDARG00000020442	MAD_Dr_004_149649	44273	OTTDART00000026262	NA	NA	406797	NA	NA	NA	NA	ZDB-GENE-040426-2857	snx5	2	3	NA	NA	-0.0061	1.31575
ENSDARG00000058471	MAD_Dr_004_149654	44276	OTTDART00000023896	NA	NA	280649	NA	NA	NA	NA	ZDB-GENE-021115-7	plk1	1	5	NA	NA	-0.0003	1.02833
ENSDARG00000007791	MAD_Dr_004_149683	44298	ENSDART00000097389	NA	NA	406685	NA	NA	NA	NA	ZDB-GENE-040426-2700	ppp2r1a	1	7	NA	NA	0.0036	1.24819
ENSDARG00000024702	MAD_Dr_004_149686	44300	NM_201088.1	NM_201088.1	parn	791461	poly(A)-specific ribonuclease (deadenylation nucle	NA	NA	NA	ZDB-GENE-040426-880	parn	1	3	NA	NA	-0.0074	1.50333
ENSDARG00000045424	MAD_Dr_004_149695	44308	OTTDART00000044391 ; ENSDART00000066798	NA	NA	-	NA	NA	NA	NA	ZDB-GENE-030131-5358	zgc:173856	1	5	NA	NA	-0.001	1.08948
ENSDARG00000086207	MAD_Dr_004_149700	44312	ENSDART00000081313	NA	NA	-	NA	NA	NA	NA	ZDB-GENE-041008-124	grin2da	1	5	NA	NA	0.0003	1.05008
ENSDARG00000059835	MAD_Dr_004_149701	44313	OTTDART00000036415	NA	NA	561659	NA	NA	NA	NA	ZDB-GENE-061013-502	zfyve27	3	5	NA	NA	0.0017	1.14461
ENSDARG00000016721	MAD_Dr_004_149714	44321	ENSDART00000015559	NA	NA	393884	NA	NA	NA	NA	ZDB-GENE-040426-874	sdha	3	3	NA	NA	-0.0029	1.11755
ENSDARG00000014017	MAD_Dr_004_149747	44346	ENSDART00000012091	NA	NA	30740	NA	NA	NA	NA	ZDB-GENE-990415-247	rrm1	1	7	NA	NA	0.0022	1.09458
ENSDARG00000031302	MAD_Dr_004_149749	44348	ENSDART00000079806 ; ENSDART00000041036	NA	NA	777731	NA	NA	NA	NA	ZDB-GENE-060920-2	smap1	1	4	NA	NA	-0.007	1.43465
ENSDARG00000043854	MAD_Dr_004_149763	44357	OTTDART00000030461 ; ENSDART00000064390 ; NM_001128330.1 ; Dr.80688	NM_001128330.1	ppil4	554886	peptidylprolyl isomerase (cyclophilin)-like 4	Dr.80688	ppil4	peptidylprolyl isomerase (cyclophilin)-like 4	ZDB-GENE-030131-6251	ppil4	1	7	NA	NA	0.0021	1.0621
ENSDARG00000003127	MAD_Dr_004_149764	44358	ENSDART00000007675	NA	NA	664766	NA	NA	NA	NA	ZDB-GENE-051113-272	zgc:123105	1	3	NA	NA	-0.0029	1.11486
ENSDARG00000074960	MAD_Dr_004_149766	44359	XM_695505.3 ; Dr.79695	XM_695505.3	NA	571870	NA	Dr.79695	im:7145364	im:7145364	ZDB-GENE-030131-4487	sec24c	1	5	NA	NA	0.0015	1.02524
ENSDARG00000059327	MAD_Dr_004_149768	44361	OTTDART00000025386 ; OTTDART00000025387	NA	NA	30480	NA	NA	NA	NA	ZDB-GENE-980526-260	gata2a	1	7	NA	NA	0.0043	1.17108
ENSDARG00000024973	MAD_Dr_004_149773	44366	NM_199713.1 ; Dr.116048	NM_199713.1	calrl2	325317	calreticulin, like 2	Dr.116048	calrl2	calreticulin, like 2	ZDB-GENE-030131-4042	calr	1	3	NA	NA	-0.0081	1.288
ENSDARG00000074764	MAD_Dr_004_149799	44383	ENSDART00000113616 ; ENSDART00000078886	NA	NA	-	NA	NA	NA	NA	ZDB-GENE-080212-2	zgc:171426	1	5	NA	NA	-0.001	1.04158
ENSDARG00000023210	MAD_Dr_004_149802	44385	NM_214707.1 ; Dr.132844	NM_214707.1	zgc:55843	334383	zgc:55843	Dr.132844	zgc:55843	zgc:55843	ZDB-GENE-030131-6315	zdhhc18b	1	3	NA	NA	-0.0049	1.35298
ENSDARG00000040248	MAD_Dr_004_149831	44403	OTTDART00000023210	NA	NA	449545	NA	NA	NA	NA	ZDB-GENE-040927-17	crata	1	2	NA	NA	-0.0075	1.38915
ENSDARG00000057949	MAD_Dr_004_149836	44408	ENSDART00000080712	NA	NA	556206	NA	NA	NA	NA	ZDB-GENE-060312-28	slc43a3b	1	5	NA	NA	-0.0008	1.01766
ENSDARG00000036658	MAD_Dr_004_149843	44415	NM_001007327.1 ; Dr.79008 ; ENSDART00000053240	NM_001007327.1	cab39l	492361	calcium binding protein 39-like	Dr.79008	cab39l	calcium binding protein 39-like	ZDB-GENE-041114-204	cab39l	1	4	NA	NA	-0.0036	1.14949
ENSDARG00000039521	MAD_Dr_004_149851	44418	ENSDART00000057742	NA	NA	393808	NA	NA	NA	NA	ZDB-GENE-040426-1756	ssx2ipa	1	1	NA	105	-0.0129	1.37002
ENSDARG00000077013	MAD_Dr_004_149854	44421	ENSDART00000110906	NA	NA	-	NA	NA	NA	NA	ZDB-GENE-030131-2260	znf280d	1	4	NA	NA	-0.0019	1.09674
ENSDARG00000003845	MAD_Dr_004_149861	44427	OTTDART00000026639	NA	NA	402935	NA	NA	NA	NA	ZDB-GENE-030318-2	chm	1	4	NA	NA	-0.0073	1.51404
ENSDARG00000051902	MAD_Dr_004_149868	44434	OTTDART00000024840	NA	NA	393475	NA	NA	NA	NA	ZDB-GENE-040426-1560	prmt7	3	1	NA	76	-0.0058	1.12671
ENSDARG00000016981	MAD_Dr_004_149871	44437	ENSDART00000110550	NA	NA	570610	NA	NA	NA	NA	ZDB-GENE-080513-4	bcar3	1	5	NA	NA	0.0016	1.07403
ENSDARG00000010563	MAD_Dr_004_149879	44443	ENSDART00000011922	NA	NA	541318	NA	NA	NA	NA	ZDB-GENE-050320-3	spopla	1	5	NA	NA	-0.0016	1.29393
ENSDARG00000023058	MAD_Dr_004_149880	44444	OTTDART00000024905	NA	NA	494532	NA	NA	NA	NA	ZDB-GENE-050116-1	foxo3a	1	3	NA	NA	-0.0059	1.33676
ENSDARG00000062146	MAD_Dr_004_149881	44445	ENSDART00000089506	NA	NA	563742	NA	NA	NA	NA	ZDB-GENE-061027-39	larp4b	1	8	NA	NA	0.0031	1.14343
ENSDARG00000076472	MAD_Dr_004_149884	44447	ENSDART00000113291	NA	NA	792456	NA	NA	NA	NA	ZDB-GENE-031010-37	ovol1	1	3	NA	NA	-0.0093	1.44632
ENSDARG00000071442	MAD_Dr_004_149887	44449	XM_001923677.1 ; Dr.75866 ; ENSDART00000105628 ; OTTDART00000014012 ; NM_001123373.1	XM_001923677.1	NA	554163	NA	Dr.75866	aspm	asp (abnormal spindle)-like, microcephaly associat	ZDB-GENE-050208-620	aspm	1	3	NA	NA	-0.0026	1.06768
ENSDARG00000028543	MAD_Dr_004_149892	44452	ENSDART00000036901	NA	NA	334373	NA	NA	NA	NA	ZDB-GENE-030131-6305	fbxw11a	1	7	NA	NA	0.0027	1.14964
ENSDARG00000041359	MAD_Dr_004_149935	44478	ENSDART00000114667 ; ENSDART00000060627	NA	NA	-	NA	NA	NA	NA	ZDB-GENE-030131-2597	zgc:161969	1	5	NA	NA	-0.0007	1.04314
ENSDARG00000011488	MAD_Dr_004_149944	44484	ENSDART00000013278	NA	NA	322309	NA	NA	NA	NA	ZDB-GENE-030131-1028	sirt2	1	5	NA	NA	0.0012	1.11752
ENSDARG00000011637	MAD_Dr_004_149964	44498	NM_213455.1 ; Dr.206 ; ENSDART00000015932	NM_213455.1	zgc:55573	406764	zgc:55573	Dr.206	zgc:55573	zgc:55573	ZDB-GENE-040426-2810	tceb3	1	3	NA	NA	-0.0026	1.10193
ENSDARG00000011661	MAD_Dr_004_149990	44517	OTTDART00000014924	NA	NA	432375	NA	NA	NA	NA	ZDB-GENE-040711-3	twf1b	1	5	NA	NA	-0.0004	1.02663
ENSDARG00000061180	MAD_Dr_004_149992	44519	OTTDART00000018877	NA	NA	561653	NA	NA	NA	NA	ZDB-GENE-060503-526	vps45	1	1	NA	88	-0.0079	1.15477
ENSDARG00000058237	MAD_Dr_004_149998	44525	ENSDART00000097741 ; ENSDART00000064902	NA	NA	553590	NA	NA	NA	NA	ZDB-GENE-070705-484	ssbp3a	1	4	NA	NA	-0.0029	1.12916
ENSDARG00000061587	MAD_Dr_004_150001	44526	NM_001077544.1 ; Dr.80505	NM_001077544.1	ctdspl2a	558181	CTD (carboxy-terminal domain, RNA polymerase II, p	Dr.80505	ctdspl2a	CTD (carboxy-terminal domain, RNA polymerase II, p	ZDB-GENE-061013-647	ctdspl2a	1	3	NA	NA	-0.0075	1.4273
ENSDARG00000076290	MAD_Dr_004_150009	44532	ENSDART00000101655	NA	NA	325317	NA	NA	NA	NA	ZDB-GENE-030131-4042	calr	1	3	NA	NA	-0.0082	1.23803
ENSDARG00000062463	MAD_Dr_004_150027	44546	OTTDART00000021015	NA	NA	8388607	NA	NA	NA	NA	ZDB-GENE-060526-290	zc3h12b	1	5	NA	NA	0.0013	1.06553
ENSDARG00000073779	MAD_Dr_004_150030	44549	NM_200877.1 ; Dr.81331	NM_200877.1	zgc:63520	393851	zgc:63520	Dr.81331	zgc:63520	zgc:63520	ZDB-GENE-040426-1145	zgc:63520	1	3	NA	NA	-0.0019	1.05255
ENSDARG00000012390	MAD_Dr_004_150038	44555	OTTDART00000009902	NA	NA	393606	NA	NA	NA	NA	ZDB-GENE-040426-1297	kcnk5b	1	5	NA	NA	0.0012	1.03776
ENSDARG00000008740	MAD_Dr_004_150040	44557	OTTDART00000036450 ; NM_199745.2 ; Dr.75235	NM_199745.2	zgc:66241	326718	zgc:66241	Dr.75235	zgc:66241	zgc:66241	ZDB-GENE-030131-4917	esf1	1	8	NA	NA	0.0034	1.11258
ENSDARG00000063626	MAD_Dr_004_150063	44574	NM_001127335.1 ; Dr.104447	NM_001127335.1	ddx21	799650	DEAD (Asp-Glu-Ala-Asp) box polypeptide 21	Dr.104447	ddx21	DEAD (Asp-Glu-Ala-Asp) box polypeptide 21	ZDB-GENE-031113-10	ddx21	1	7	NA	NA	0.005	1.31104
ENSDARG00000038068	MAD_Dr_004_150073	44581	OTTDART00000024582	NA	NA	322206	NA	NA	NA	NA	ZDB-GENE-030131-925	ddx5	1	3	NA	NA	-0.0033	1.17449
ENSDARG00000028546	MAD_Dr_004_150080	44586	ENSDART00000036927	NA	NA	493605	NA	NA	NA	NA	ZDB-GENE-030131-478	ndufs1	3	5	NA	NA	0.0007	1.06363
ENSDARG00000063624	MAD_Dr_004_150081	44587	ENSDART00000093152	NA	NA	561840	NA	NA	NA	NA	ZDB-GENE-061013-79	gfm1	3	2	NA	NA	-0.002	1.1038
ENSDARG00000008275	MAD_Dr_004_150087	44593	ENSDART00000015628	NA	NA	393412	NA	NA	NA	NA	ZDB-GENE-040426-1185	klhl24b	1	7	NA	NA	0.0068	1.37359
ENSDARG00000030743	MAD_Dr_004_150114	44615	ENSDART00000047552	NA	NA	445168	NA	NA	NA	NA	ZDB-GENE-041210-281	sptlc3	1	7	NA	NA	0.0029	1.0819
ENSDARG00000038569	MAD_Dr_004_150115	44616	OTTDART00000024891	NA	NA	58072	NA	NA	NA	NA	ZDB-GENE-000328-4	fzd8b	3	7	NA	NA	0.008	1.45927
ENSDARG00000005675	MAD_Dr_004_150128	44625	ENSDART00000049425	NA	NA	266796	NA	NA	NA	NA	ZDB-GENE-021016-2	sec61al2	1	5	NA	NA	0.0015	1.08844
ENSDARG00000061311	MAD_Dr_004_150131	44628	NM_001077161.1 ; Dr.108194	NM_001077161.1	zfp438	798757	zinc finger protein 438	Dr.108194	zfp438	zinc finger protein 438	ZDB-GENE-060929-868	znf438	1	8	NA	NA	0.0083	1.35011
ENSDARG00000018918	MAD_Dr_004_150135	44631	OTTDART00000019913	NA	NA	436934	NA	NA	NA	NA	ZDB-GENE-040718-409	rad17	1	5	NA	NA	0.0009	1.03579
ENSDARG00000011370	MAD_Dr_004_150173	44659	ENSDART00000046414	NA	NA	373872	NA	NA	NA	NA	ZDB-GENE-030903-5	fyna	3	1	NA	105	-0.0204	1.77933
ENSDARG00000001558	MAD_Dr_004_150200	44680	OTTDART00000002449 ; OTTDART00000002450	NA	NA	30453	NA	NA	NA	NA	ZDB-GENE-000208-21	kifc1	1	5	NA	NA	0.0009	1.07655
ENSDARG00000036811	MAD_Dr_004_150205	44685	ENSDART00000099239 ; NM_001003621.1 ; Dr.33127 ; OTTDART00000025301 ; ENSDART00000053447	NM_001003621.1	ifrd2	445227	interferon-related developmental regulator 2	Dr.33127	ifrd2	interferon-related developmental regulator 2	ZDB-GENE-040801-140	ifrd2	1	6	NA	NA	0.0038	1.14785
ENSDARG00000017261	MAD_Dr_004_150208	44688	ENSDART00000049196	NA	NA	445504	NA	NA	NA	NA	ZDB-GENE-040822-22	gdpd1	1	9	101	NA	0.0158	1.52081
ENSDARG00000074041	MAD_Dr_004_150214	44692	OTTDART00000037129	NA	NA	8388607	NA	NA	NA	NA	ZDB-GENE-050517-5	abca5	1	1	NA	NA	-0.0059	1.32993
ENSDARG00000046053	MAD_Dr_004_150221	44698	OTTDART00000037053	NA	NA	568835	NA	NA	NA	NA	ZDB-GENE-060825-27	slc27a6	3	2	NA	NA	-0.0118	1.70031
ENSDARG00000012788	MAD_Dr_004_150223	44700	ENSDART00000010813	NA	NA	30559	NA	NA	NA	NA	ZDB-GENE-980526-423	foxa3	1	3	NA	NA	-0.0021	1.03328
ENSDARG00000017230	MAD_Dr_004_150224	44701	ENSDART00000019252 ; OTTDART00000028405	NA	NA	406825	NA	NA	NA	NA	ZDB-GENE-040426-2903	fbxw11b	1	4	NA	NA	-0.0025	1.07953
ENSDARG00000009534	MAD_Dr_004_150288	44746	ENSDART00000016369	NA	NA	406420	NA	NA	NA	NA	ZDB-GENE-040426-2161	wls	1	7	NA	NA	0.0042	1.16446
ENSDARG00000094992	MAD_Dr_004_150298	44755	ENSDART00000064083	NA	NA	30500	NA	NA	NA	NA	ZDB-GENE-980526-400	otx1b	1	6	NA	NA	0.0111	1.5095
ENSDARG00000007216	MAD_Dr_004_150315	44766	ENSDART00000015777	NA	NA	406324	NA	NA	NA	NA	ZDB-GENE-040426-1995	abce1	1	7	NA	NA	0.0032	1.21523
ENSDARG00000015349	MAD_Dr_004_150336	44782	OTTDART00000013630	NA	NA	541486	NA	NA	NA	NA	ZDB-GENE-050327-9	mfge8a	1	2	NA	NA	-0.0074	1.39404
ENSDARG00000018600	MAD_Dr_004_150342	44786	NM_001015061.1	NM_001015061.1	retsat	325922	retinol saturase (all-trans-retinol 13,14-reductas	NA	NA	NA	ZDB-GENE-050320-11	retsat	1	3	NA	NA	-0.0081	1.43317
ENSDARG00000061773	MAD_Dr_004_150346	44790	ENSDART00000088490	NA	NA	767739	NA	NA	NA	NA	ZDB-GENE-060929-1210	neurl1ab	1	3	NA	NA	-0.0092	1.59327
ENSDARG00000036162	MAD_Dr_004_150355	44798	OTTDART00000026975	NA	NA	334222	NA	NA	NA	NA	ZDB-GENE-030131-6154	hnrnpa0b	1	3	NA	NA	-0.0021	1.07082
ENSDARG00000014123	MAD_Dr_004_150358	44799	OTTDART00000025065	NA	NA	325284	NA	NA	NA	NA	ZDB-GENE-030131-4009	gspt1l	3	5	NA	NA	-0.0004	1.00374
ENSDARG00000054264	MAD_Dr_004_150360	44801	ENSDART00000076425	NA	NA	569049	NA	NA	NA	NA	ZDB-GENE-060312-33	cog4	1	3	NA	NA	-0.0058	1.25021
ENSDARG00000062674	MAD_Dr_004_150365	44806	NM_001110459.1 ; Dr.84624 ; ENSDART00000090867	NM_001110459.1	btbd10a	560466	BTB (POZ) domain containing 10a	Dr.84624	btbd10a	BTB (POZ) domain containing 10a	ZDB-GENE-070410-41	btbd10a	1	7	NA	NA	0.0023	1.13691
ENSDARG00000094581	MAD_Dr_004_150387	44820	OTTDART00000006113	NA	NA	338288	NA	NA	NA	NA	ZDB-GENE-030219-188	si:ch211-198j3.1	1	5	NA	NA	0.0015	1.04579
ENSDARG00000055530	MAD_Dr_004_150388	44821	NM_212794.1 ; Dr.87413 ; OTTDART00000001928 ; ENSDART00000077899	NM_212794.1	sertad2	368888	SERTA domain containing 2	Dr.87413	im:7151641	im:7151641	ZDB-GENE-030616-569	sertad2b	1	9	NA	NA	0.0018	1.09389
ENSDARG00000005115	MAD_Dr_004_150406	44835	ENSDART00000005405	NA	NA	394057	NA	NA	NA	NA	ZDB-GENE-040426-1251	calub	1	3	NA	NA	-0.0108	1.58717
ENSDARG00000012002	MAD_Dr_004_150410	44839	ENSDART00000073839	NA	NA	445254	NA	NA	NA	NA	ZDB-GENE-040801-266	slc38a7	1	5	NA	NA	-0.0011	1.06896
ENSDARG00000055027	MAD_Dr_004_150411	44840	OTTDART00000039128	NA	NA	563878	NA	NA	NA	NA	ZDB-GENE-070112-1002	pomt2	1	3	NA	NA	-0.0052	1.29943
ENSDARG00000056259	MAD_Dr_004_150415	44844	ENSDART00000078665	NA	NA	557719	NA	NA	NA	NA	ZDB-GENE-130530-662	tmem131	1	1	NA	87	-0.0064	1.09398
ENSDARG00000006837	MAD_Dr_004_150420	44849	NM_212614.1 ; Dr.75499 ; OTTDART00000006525 ; ENSDART00000024104	NM_212614.1	mycn	252851	v-myc myelocytomatosis viral related oncogene, neu	Dr.75499	mycn	v-myc myelocytomatosis viral related oncogene, neu	ZDB-GENE-020711-1	mycn	1	8	NA	NA	0.0075	1.24256
ENSDARG00000003938	MAD_Dr_004_150421	44850	NM_199811.2 ; Dr.76790 ; ENSDART00000032880	NM_199811.2	rpa1	327491	replication protein A1	Dr.76790	rpa1	replication protein A1	ZDB-GENE-030912-3	rpa1	1	7	NA	NA	0.0038	1.15875
ENSDARG00000077126	MAD_Dr_004_150441	44865	OTTDART00000024792 ; NM_001003875.1	NM_001003875.1	snrnp70	445398	small nuclear ribonucleoprotein 70 (U1)	NA	NA	NA	ZDB-GENE-040825-2	snrnp70	1	5	NA	NA	0.0004	1.00344
ENSDARG00000020493	MAD_Dr_004_150447	44870	ENSDART00000017854	NA	NA	323011	NA	NA	NA	NA	ZDB-GENE-030131-1731	lgi1a	1	3	NA	NA	-0.0043	1.10167
ENSDARG00000052462	MAD_Dr_004_150486	44900	NM_001079702.1 ; Dr.22015	NM_001079702.1	pisd	553433	phosphatidylserine decarboxylase	Dr.22015	pisd	phosphatidylserine decarboxylase	ZDB-GENE-061215-46	pisd	1	7	NA	NA	0.0026	1.14533
ENSDARG00000043480	MAD_Dr_004_150493	44904	NM_001012500.1	NM_001012500.1	zgc:113143	503536	zgc:113143	NA	NA	NA	ZDB-GENE-050220-14	rbbp8	3	5	NA	NA	0.0014	1.09398
ENSDARG00000062016	MAD_Dr_004_150515	44920	ENSDART00000089144	NA	NA	559339	NA	NA	NA	NA	ZDB-GENE-030131-6008	vps51	1	2	NA	NA	-0.0036	1.15217
ENSDARG00000052673	MAD_Dr_004_150524	44926	Dr.150458	NA	NA	394136	NA	Dr.150458	sept7a	septin 7a	ZDB-GENE-030131-37	hm:zeh0351	1	2	NA	NA	-0.0027	1.15739
ENSDARG00000020289	MAD_Dr_004_150529	44931	NM_198807.1 ; OTTDART00000027350 ; ENSDART00000006549	NM_198807.1	pif1	326729	PIF1 5`-to-3` DNA helicase homolog (S. cerevisiae)	NA	NA	NA	ZDB-GENE-030131-4928	pif1	1	5	NA	NA	-0.0011	1.05009
ENSDARG00000005560	MAD_Dr_004_150532	44934	OTTDART00000028374 ; ENSDART00000020122 ; NM_213164.2	NM_213164.2	ywhah	406443	tyrosine 3-monooxygenase/tryptophan 5-monooxygenas	NA	NA	NA	ZDB-GENE-040426-2191	ywhah	1	3	NA	NA	-0.0046	1.24458
ENSDARG00000029885	MAD_Dr_004_150534	44935	OTTDART00000029201	NA	NA	406674	NA	NA	NA	NA	ZDB-GENE-040426-2686	rab41	1	5	NA	NA	-0.0004	1.02351
ENSDARG00000015610	MAD_Dr_004_150535	44936	OTTDART00000036547	NA	NA	393882	NA	NA	NA	NA	ZDB-GENE-040426-836	tubg1	1	3	NA	NA	-0.0025	1.1395
ENSDARG00000042688	MAD_Dr_004_150537	44937	ENSDART00000062628 ; OTTDART00000027803	NA	NA	555606	NA	NA	NA	NA	ZDB-GENE-041114-165	bora	1	5	NA	NA	0.0008	1.03729
ENSDARG00000017037	MAD_Dr_004_150580	44966	NM_001014344.1 ; Dr.69759	NM_001014344.1	ikbkg	541530	inhibitor of kappa light polypeptide gene enhancer	Dr.69759	ikbkg	inhibitor of kappa light polypeptide gene enhancer	ZDB-GENE-050327-68	ikbkg	1	5	NA	NA	0.0009	1.04461
ENSDARG00000074094	MAD_Dr_004_150596	44978	NM_212656.2	NM_212656.2	tgm2b	323856	transglutaminase 2b	NA	NA	NA	ZDB-GENE-030131-2576	tgm2b	1	2	NA	NA	-0.0094	2.4638
ENSDARG00000004906	MAD_Dr_004_150606	44985	NM_001007766.1 ; Dr.75695 ; ENSDART00000112488 ; ENSDART00000041441	NM_001007766.1	stip1	493606	stress-induced-phosphoprotein 1 (Hsp70/Hsp90-organ	Dr.75695	stip1	stress-induced-phosphoprotein 1 (Hsp70/Hsp90-organ	ZDB-GENE-041121-17	stip1	1	3	NA	NA	-0.0061	1.39791
ENSDARG00000061691	MAD_Dr_004_150609	44988	XM_001333684.2 ; Dr.149536 ; OTTDART00000015915 ; ENSDART00000088247 ; NM_001044953.1 ; Dr.75278	XM_001333684.2	NA	561142	NA	Dr.149536	NA	NA	ZDB-GENE-030131-1441	qpctla	1	5	NA	NA	-0.0004	1.04625
ENSDARG00000031770	MAD_Dr_004_150610	44989	NM_212635.1	NM_212635.1	myst2	323181	MYST histone acetyltransferase 2	NA	NA	NA	ZDB-GENE-030131-1901	kat7b	1	5	NA	NA	-0.0013	1.04731
ENSDARG00000005547	MAD_Dr_004_150636	45009	ENSDART00000045639	NA	NA	562894	NA	NA	NA	NA	ZDB-GENE-041210-174	rint1	1	1	NA	116	-0.0118	1.34823
ENSDARG00000044774	MAD_Dr_004_150647	45018	ENSDART00000065817 ; NM_131112.1	NM_131112.1	pou5f1	30333	POU domain, class 5, transcription factor 1	NA	NA	NA	ZDB-GENE-980526-485	pou5f3	1	4	NA	NA	-0.002	1.13046
ENSDARG00000051809	MAD_Dr_004_150678	45042	ENSDART00000050357	NA	NA	-	NA	NA	NA	NA	ZDB-GENE-060929-548	btr12	1	5	NA	NA	0.0001	1.05389
ENSDARG00000021985	MAD_Dr_004_150680	45044	ENSDART00000007925	NA	NA	393900	NA	NA	NA	NA	ZDB-GENE-040426-997	ercc2	1	3	NA	NA	-0.0027	1.11906
ENSDARG00000067713	MAD_Dr_004_150690	45052	OTTDART00000022441 ; ENSDART00000097525 ; NM_001100006.1 ; Dr.62003	NM_001100006.1	snx18a	562372	sorting nexin 18a	Dr.62003	snx18a	sorting nexin 18a	ZDB-GENE-070705-339	snx18a	1	1	NA	129	-0.0136	1.52475
ENSDARG00000029135	MAD_Dr_004_150711	45068	OTTDART00000022644	NA	NA	447818	NA	NA	NA	NA	ZDB-GENE-040912-23	taf6	1	2	NA	NA	-0.0063	1.19439
ENSDARG00000003544	MAD_Dr_004_150713	45070	OTTDART00000034523	NA	NA	338115	NA	NA	NA	NA	ZDB-GENE-030219-15	adarb1b	1	1	NA	NA	-0.0086	1.43831
ENSDARG00000017624	MAD_Dr_004_150732	45085	OTTDART00000024624	NA	NA	794486	NA	NA	NA	NA	ZDB-GENE-000607-83	krt4	3	8	NA	NA	0.0045	1.23421
ENSDARG00000061066	MAD_Dr_004_150750	45099	ENSDART00000086686	NA	NA	566488	NA	NA	NA	NA	ZDB-GENE-041019-1	c2cd2l	2	2	NA	NA	-0.0042	1.25429
ENSDARG00000016636	MAD_Dr_004_150757	45105	NM_213465.1	NM_213465.1	sec23a	406774	Sec23 homolog A (S. cerevisiae)	NA	NA	NA	ZDB-GENE-040426-2823	sec23a	1	4	NA	NA	-0.0032	1.15661
ENSDARG00000020258	MAD_Dr_004_150758	45106	NM_001115138.2	NM_001115138.2	ewsr1a	323597	Ewing sarcoma breakpoint region 1a	NA	NA	NA	ZDB-GENE-030131-2317	ewsr1a	1	7	NA	NA	0.0064	1.44612
ENSDARG00000012378	MAD_Dr_004_150775	45115	NM_199550.1 ; Dr.77236	NM_199550.1	naa35	321587	N(alpha)-acetyltransferase 35, NatC auxiliary subu	Dr.77236	naa35	N(alpha)-acetyltransferase 35, NatC auxiliary subu	ZDB-GENE-030131-306	naa35	1	5	NA	NA	-0.0003	1.03859
ENSDARG00000059238	MAD_Dr_004_150788	45120	ENSDART00000082287 ; ENSDART00000082292 ; ENSDART00000006871 ; ENSDART00000082273	NA	NA	-	NA	NA	NA	NA	ZDB-GENE-030710-2	rtn4b	1	5	NA	NA	-0.0011	1.04173
ENSDARG00000062385	MAD_Dr_004_150790	45121	ENSDART00000090191	NA	NA	678628	NA	NA	NA	NA	ZDB-GENE-060421-3470	flcn	1	9	84	NA	0.0145	1.40468
ENSDARG00000016687	MAD_Dr_004_150841	45154	OTTDART00000027714	NA	NA	573723	NA	NA	NA	NA	ZDB-GENE-030131-899	acadvl	1	3	NA	NA	-0.0021	1.17422
ENSDARG00000059680	MAD_Dr_004_150843	45156	ENSDART00000083212	NA	NA	558271	NA	NA	NA	NA	ZDB-GENE-031009-1	fscn1a	1	5	NA	NA	0.0012	1.04711
ENSDARG00000009525	MAD_Dr_004_150860	45166	OTTDART00000022084	NA	NA	394107	NA	NA	NA	NA	ZDB-GENE-040426-1547	tial1	1	5	NA	NA	-0.0016	1.06944
ENSDARG00000059001	MAD_Dr_004_150900	45196	NM_131539.1	NM_131539.1	pim1	58054	pim-1 oncogene	NA	NA	NA	ZDB-GENE-000831-6	pim2	1	3	NA	NA	-0.0025	1.13465
ENSDARG00000013443	MAD_Dr_004_150913	45205	ENSDART00000007021 ; ENSDART00000112578	NA	NA	-	NA	NA	NA	NA	ZDB-GENE-030711-3	atp6v1ba	1	5	NA	NA	0.0013	1.0316
ENSDARG00000079605	MAD_Dr_004_150917	45209	ENSDART00000076531 ; ENSDART00000088026	NA	NA	368664	NA	NA	NA	NA	ZDB-GENE-030616-585	prmt5	1	3	NA	NA	-0.005	1.32329
ENSDARG00000010462	MAD_Dr_004_150922	45212	NM_212960.2 ; Dr.86028	NM_212960.2	sp9	405896	sp9 transcription factor	Dr.86028	sp9	sp9 transcription factor	ZDB-GENE-040426-2313	sp9	1	9	77	NA	0.014	1.15307
ENSDARG00000041068	MAD_Dr_004_150924	45214	NM_213379.1	NM_213379.1	got2a	406688	glutamic-oxaloacetic transaminase 2a, mitochondria	NA	NA	NA	ZDB-GENE-040426-2703	got2a	1	1	NA	87	-0.0104	1.27929
ENSDARG00000054804	MAD_Dr_004_150954	45239	OTTDART00000018869	NA	NA	406562	NA	NA	NA	NA	ZDB-GENE-040426-2448	anp32e	1	6	NA	NA	0.0021	1.10283
ENSDARG00000021521	MAD_Dr_004_150960	45244	ENSDART00000031992	NA	NA	327368	NA	NA	NA	NA	ZDB-GENE-030131-5579	rgs14a	1	1	NA	125	-0.0176	1.78161
ENSDARG00000056515	MAD_Dr_004_150963	45246	NM_001025460.1 ; Dr.7322	NM_001025460.1	spsb1	334190	splA/ryanodine receptor domain and SOCS box contai	Dr.7322	spsb1	splA/ryanodine receptor domain and SOCS box contai	ZDB-GENE-030131-6122	spsb1	1	4	NA	NA	-0.0053	1.2505
ENSDARG00000021607	MAD_Dr_004_150989	45262	NM_001003851.1 ; OTTDART00000028219	NM_001003851.1	negr1	445374	neuronal growth regulator 1	NA	NA	NA	ZDB-GENE-040822-27	negr1	1	2	NA	NA	-0.0055	1.21318
ENSDARG00000041072	MAD_Dr_004_150993	45265	OTTDART00000024762	NA	NA	321690	NA	NA	NA	NA	ZDB-GENE-030131-409	mier1a	1	5	NA	NA	-0.0014	1.06518
ENSDARG00000043797	MAD_Dr_004_151002	45273	ENSDART00000064313	NA	NA	100329738	NA	NA	NA	NA	ZDB-GENE-040426-821	cdc5l	1	3	NA	NA	-0.0027	1.17842
ENSDARG00000041870	MAD_Dr_004_151004	45275	OTTDART00000006674	NA	NA	432389	NA	NA	NA	NA	ZDB-GENE-040827-1	ift172	3	5	NA	NA	0.0011	1.02333
ENSDARG00000071906	MAD_Dr_004_151006	45277	ENSDART00000106708	NA	NA	100333345	NA	NA	NA	NA	NA	NA	1	2	NA	NA	-0.0025	1.09989
ENSDARG00000003789	MAD_Dr_004_151016	45286	ENSDART00000033053 ; OTTDART00000009226 ; ENSDART00000079461	NA	NA	323528	NA	NA	NA	NA	ZDB-GENE-030131-2248	dennd5b	1	3	NA	NA	-0.0028	1.0951
ENSDARG00000036040	MAD_Dr_004_151025	45293	OTTDART00000025189	NA	NA	393405	NA	NA	NA	NA	ZDB-GENE-040426-1149	atg13	3	5	NA	NA	0.0005	1.0395
ENSDARG00000045484	MAD_Dr_004_151026	45294	ENSDART00000066894	NA	NA	568176	NA	NA	NA	NA	ZDB-GENE-040819-1	dcp1b	1	9	98	NA	0.0047	1.0406
ENSDARG00000059053	MAD_Dr_004_151028	45295	ENSDART00000101419	NA	NA	100038771	NA	NA	NA	NA	ZDB-GENE-070424-71	slc13a4	1	7	NA	NA	0.0104	1.924
ENSDARG00000020964	MAD_Dr_004_151038	45302	OTTDART00000038036	NA	NA	436953	NA	NA	NA	NA	ZDB-GENE-040718-429	prkrirb	1	5	NA	NA	0.0003	1.04869
ENSDARG00000034465	MAD_Dr_004_151045	45309	NM_213270.1 ; Dr.80904	NM_213270.1	lycat	406554	lysocardiolipin acyltransferase	Dr.80904	lycat	lysocardiolipin acyltransferase	ZDB-GENE-081211-2	lclat1	1	2	NA	NA	-0.002	1.1486
ENSDARG00000012818	MAD_Dr_004_151058	45316	ENSDART00000020967	NA	NA	30488	NA	NA	NA	NA	ZDB-GENE-990415-28	csnk2a2a	1	4	NA	NA	-0.0044	1.28122
ENSDARG00000020984	MAD_Dr_004_151069	45325	NM_001080028.1 ; Dr.101972 ; ENSDART00000104762 ; ENSDART00000010407 ; OTTDART00000004350	NM_001080028.1	slc16a10	566499	solute carrier family 16, member 10 (aromatic amin	Dr.101972	slc16a10	solute carrier family 16, member 10 (aromatic amin	ZDB-GENE-040724-214	slc16a10	1	5	NA	NA	0.0003	1.01325
ENSDARG00000090543	MAD_Dr_004_151072	45327	XM_001333589.2	XM_001333589.2	NA	-	NA	NA	NA	NA	NA	NA	2	5	NA	NA	-0.0007	1.0596
ENSDARG00000061100	MAD_Dr_004_151100	45345	OTTDART00000039858	NA	NA	568332	NA	NA	NA	NA	ZDB-GENE-030131-1016	nars	1	5	NA	NA	-0.0008	1.02236
ENSDARG00000021110	MAD_Dr_004_151101	45346	OTTDART00000026848	NA	NA	386932	NA	NA	NA	NA	ZDB-GENE-031118-54	poc1b	1	4	NA	NA	-0.0097	1.33752
ENSDARG00000022579	MAD_Dr_004_151102	45347	ENSDART00000056538	NA	NA	393968	NA	NA	NA	NA	ZDB-GENE-040426-791	zgc:55733	1	3	NA	NA	-0.0065	1.50196
ENSDARG00000045951	MAD_Dr_004_151106	45351	NM_001013309.2 ; Dr.77002	NM_001013309.2	htatip	503731	HIV-1 tat interactive protein, homolog (human)	Dr.77002	htatip	HIV-1 tat interactive protein, homolog (human)	ZDB-GENE-030131-985	htatip	1	3	NA	NA	-0.0028	1.11185
ENSDARG00000011564	MAD_Dr_004_151107	45352	NM_213278.1 ; Dr.32607 ; OTTDART00000018474 ; ENSDART00000017359	NM_213278.1	sfpq	406564	splicing factor proline/glutamine rich (polypyrimi	Dr.32607	sfpq	splicing factor proline/glutamine rich (polypyrimi	ZDB-GENE-040426-2452	sfpq	1	7	NA	NA	0.0059	1.32143
ENSDARG00000086112	MAD_Dr_004_151117	45359	OTTDART00000043272	NA	NA	568826	NA	NA	NA	NA	ZDB-GENE-030131-5420	si:ch211-266i6.3	1	1	NA	46	-0.01	1.20336
ENSDARG00000009273	MAD_Dr_004_151120	45362	OTTDART00000037949	NA	NA	394065	NA	NA	NA	NA	ZDB-GENE-040426-815	ppm1da	2	5	NA	NA	0.0004	1.02446
ENSDARG00000007413	MAD_Dr_004_151125	45367	ENSDART00000019144 ; ENSDART00000113360	NA	NA	566352	NA	NA	NA	NA	ZDB-GENE-030131-6311	arid2	1	3	NA	NA	-0.0025	1.11372
ENSDARG00000005453	MAD_Dr_004_151126	45368	ENSDART00000060861	NA	NA	555242	NA	NA	NA	NA	ZDB-GENE-041203-2	foxp2	1	7	NA	NA	0.0029	1.09913
ENSDARG00000035750	MAD_Dr_004_151140	45378	ENSDART00000051868	NA	NA	100334747	NA	NA	NA	NA	ZDB-GENE-980526-176	ccnd1	1	5	NA	NA	0.0001	1.10124
ENSDARG00000036549	MAD_Dr_004_151148	45385	NM_213425.1 ; Dr.75961	NM_213425.1	agpat3	406734	1-acylglycerol-3-phosphate O-acyltransferase 3	Dr.75961	agpat3	1-acylglycerol-3-phosphate O-acyltransferase 3	ZDB-GENE-040426-2765	agpat3	1	5	NA	NA	0.0009	1.06059
ENSDARG00000094010	MAD_Dr_004_151155	45389	OTTDART00000007787	NA	NA	559432	NA	NA	NA	NA	ZDB-GENE-041015-373	swt1	3	7	NA	NA	0.0023	1.107
ENSDARG00000044011	MAD_Dr_004_151159	45393	OTTDART00000029357	NA	NA	492765	NA	NA	NA	NA	ZDB-GENE-041114-108	xkrx	1	5	NA	NA	0.0007	1.0337
ENSDARG00000035869	MAD_Dr_004_151161	45394	ENSDART00000052079	NA	NA	317764	NA	NA	NA	NA	ZDB-GENE-030121-1	azin1b	1	5	NA	NA	-0.0005	1.07271
ENSDARG00000077461	MAD_Dr_004_151168	45399	ENSDART00000112750	NA	NA	-	NA	NA	NA	NA	NA	NA	1	8	NA	NA	0.0092	1.48177
ENSDARG00000046012	MAD_Dr_004_151170	45401	NM_001014310.2 ; Dr.124929	NM_001014310.2	zgc:113362	541497	zgc:113362	Dr.124929	zgc:113362	zgc:113362	ZDB-GENE-050327-20	slc47a1	1	9	66	NA	0.0213	1.73826
ENSDARG00000012025	MAD_Dr_004_151181	45406	OTTDART00000026802	NA	NA	378450	NA	NA	NA	NA	ZDB-GENE-030909-14	hs6st2	1	7	NA	NA	0.0028	1.12062
ENSDARG00000057918	MAD_Dr_004_151191	45415	OTTDART00000030689	NA	NA	568420	NA	NA	NA	NA	ZDB-GENE-030131-3404	tsc1b	3	3	NA	NA	-0.0055	1.29327
ENSDARG00000043595	MAD_Dr_004_151196	45420	NM_001005924.1 ; Dr.87204	NM_001005924.1	tmem56b	449652	transmembrane protein 56b	Dr.87204	tmem56b	transmembrane protein 56b	ZDB-GENE-041010-90	tmem56b	1	8	NA	NA	0.0067	1.20755
ENSDARG00000017696	MAD_Dr_004_151198	45421	ENSDART00000026726	NA	NA	286787	NA	NA	NA	NA	ZDB-GENE-021217-2	diexf	1	5	NA	NA	0.001	1.12033
ENSDARG00000020323	MAD_Dr_004_151207	45425	OTTDART00000034316	NA	NA	325856	NA	NA	NA	NA	ZDB-GENE-030131-4581	nup153	3	5	NA	NA	-0.001	1.04651
ENSDARG00000021202	MAD_Dr_004_151255	45461	NM_001003874.1	NM_001003874.1	chmp6l	445397	chromatin modifying protein 6, like	NA	NA	NA	ZDB-GENE-040924-2	chmp6b	3	5	NA	NA	-0.0008	1.02127
ENSDARG00000022893	MAD_Dr_004_151258	45462	Dr.75596	NA	NA	565118	NA	Dr.75596	pja2	praja ring finger 2	ZDB-GENE-060526-337	pja2	1	5	NA	NA	0.0016	1.00729
ENSDARG00000020465	MAD_Dr_004_151264	45466	OTTDART00000030141	NA	NA	322880	NA	NA	NA	NA	ZDB-GENE-030131-1600	ewsr1b	1	7	NA	NA	0.0045	1.27203
ENSDARG00000056483	MAD_Dr_004_151273	45472	OTTDART00000016779	NA	NA	321750	NA	NA	NA	NA	ZDB-GENE-030131-469	ssbp4	1	4	NA	NA	-0.003	1.13766
ENSDARG00000029260	MAD_Dr_004_151287	45483	NM_212645.1 ; Dr.75559	NM_212645.1	zgc:77366	323529	zgc:77366	Dr.75559	zgc:77366	zgc:77366	ZDB-GENE-030131-2249	hnrnpa0a	1	7	NA	NA	0.0026	1.12275
ENSDARG00000001766	MAD_Dr_004_151289	45485	Dr.15095	NA	NA	777756	NA	Dr.15095	zgc:63593	zgc:63593	ZDB-GENE-040426-1180	nup98	1	5	NA	NA	-0.0006	1.02766
ENSDARG00000058267	MAD_Dr_004_151298	45488	OTTDART00000024121	NA	NA	492774	NA	NA	NA	NA	ZDB-GENE-041114-120	glmna	1	4	NA	NA	-0.0092	1.58875
ENSDARG00000015006	MAD_Dr_004_151318	45505	OTTDART00000026815	NA	NA	393896	NA	NA	NA	NA	ZDB-GENE-040426-1556	dnm1l	3	1	NA	98	-0.0097	1.30236
ENSDARG00000023920	MAD_Dr_004_151326	45512	OTTDART00000025879	NA	NA	795670	NA	NA	NA	NA	ZDB-GENE-030131-9877	llgl2	1	4	NA	NA	-0.0029	1.20029
ENSDARG00000012574	MAD_Dr_004_151329	45515	OTTDART00000041382	NA	NA	562769	NA	NA	NA	NA	ZDB-GENE-030131-1684	slkb	3	7	NA	NA	0.0091	1.53765
ENSDARG00000053326	MAD_Dr_004_151335	45520	NM_001007773.1 ; Dr.76636	NM_001007773.1	zgc:101761	493613	zgc:101761	Dr.76636	zgc:101761	zgc:101761	ZDB-GENE-041121-9	gna11b	1	1	NA	106	-0.0078	1.2358
ENSDARG00000012467	MAD_Dr_004_151346	45527	OTTDART00000044914 ; NM_001111223.1 ; Dr.25609 ; ENSDART00000008077	NM_001111223.1	spint1b	797346	serine peptidase inhibitor, Kunitz type 1 b	Dr.25609	spint1b	serine peptidase inhibitor, Kunitz type 1 b	ZDB-GENE-071218-1	spint1b	1	2	NA	NA	-0.0038	1.24781
ENSDARG00000041040	MAD_Dr_004_151403	45566	Dr.86116	NA	NA	791759	NA	Dr.86116	piga	phosphatidylinositol glycan anchor biosynthesis, c	ZDB-GENE-040426-1086	piga	1	3	NA	NA	-0.003	1.22353
ENSDARG00000056691	MAD_Dr_004_151405	45567	OTTDART00000026445	NA	NA	393956	NA	NA	NA	NA	ZDB-GENE-040426-1557	cpeb4	1	3	NA	NA	-0.0038	1.22497
ENSDARG00000016783	MAD_Dr_004_151407	45569	OTTDART00000025355	NA	NA	494133	NA	NA	NA	NA	ZDB-GENE-041219-1	srsf6b	1	5	NA	NA	0.0012	1.07142
ENSDARG00000026296	MAD_Dr_004_151415	45576	NM_001020707.1 ; Dr.83983 ; ENSDART00000038075	NM_001020707.1	zgc:112994	553736	zgc:112994	Dr.83983	zgc:112994	zgc:112994	ZDB-GENE-050522-519	zgc:112994	1	7	NA	NA	0.0048	1.33904
ENSDARG00000043416	MAD_Dr_004_151427	45582	OTTDART00000012901 ; NM_001030216.1	NM_001030216.1	si:dkeyp-72h1.2	567159	si:dkeyp-72h1.2	NA	NA	NA	ZDB-GENE-041210-301	tnfaip2a	1	8	NA	NA	0.0154	1.835
[truncated: 4,735 more rows]
